# Supplementary material for: Identifying the Shared Metabolite Biomarkers and Potential Intervention Targets for Multiple Sarcopenia-Related Phenotypes
Source: Int J Mol Sci. 2024 Nov 16;25(22):12310. doi: 10.3390/ijms252212310 (PMC11594328; doi:10.3390/ijms252212310)
Supplement: Supplementary file 1 [file ijms-25-12310-s001.zip › Supplementary Table.xlsx]

## Sheet: Table S1
Table S1 Data sources used for the MR analysis
Traits	Sample size	Age	Population	Dataset	Consortium or cohort study (Link URL)
ALM	450243	48-73*	European	ebi-a-GCST90000025	Pei YF, et al.
ALM_males	205513	57.0 ± 8.1	European	ebi-a-GCST90000026
ALM_females	244730	56.6 ± 7.9	European	ebi-a-GCST90000027
Handgrip strength	461089	48-73*	European	ukb-b-10215	UK Biobank (MRC IEU) (https://doi.org/10.5523/bris.2fahpksont1zi26xosyamqo8rr)*
Handgrip strength_males	166424	48-73*	European	/	UK Biobank (Neale Lab) (http://www.nealelab.is/uk-biobank)
Handgrip strength_females	193280	48-73*	European	/	UK Biobank (Neale Lab) (http://www.nealelab.is/uk-biobank)
WBLM	454850	48-73*	European	ukb-b-13354	UK Biobank (MRC IEU) (https://doi.org/10.5523/bris.2fahpksont1zi26xosyamqo8rr)*
WBLM_males	163815	48-73*	European	/	UK Biobank (Neale Lab) (http://www.nealelab.is/uk-biobank)
WBLM_females	190993	48-73*	European	/	UK Biobank (Neale Lab) (http://www.nealelab.is/uk-biobank)
Usual walking pace	459915	48-73*	European	ukb-b-4711	UK Biobank (MRC IEU) (https://doi.org/10.5523/bris.2fahpksont1zi26xosyamqo8rr)*
Usual walking pace_males	165967	48-73*	European	/	UK Biobank (Neale Lab) (http://www.nealelab.is/uk-biobank)
Usual walking pace_females	193007	48-73*	European	/	UK Biobank (Neale Lab) (http://www.nealelab.is/uk-biobank)
*As the data were analyzed based on the baseline UK Biobank (UKB) population, the original study did not provide the mean and standard deviation of age; therefore, age was described using the range of the UKB population.

## Sheet: Table S2
Table S2 Genetic instruments for blood metabolites
SNP	chr	Position	Metabolite	Effect_Allele	Other_Allele	EAF	Beta	SE	P	Super_pathway	Sub_pathway	R2	F
rs151154986	14	73573432	(2 or 3)-decenoate (10:1n7 or n8)	A	G	0.0293248	-0.345378	0.0444053	7.38e-15	Lipid	Medium Chain Fatty Acid	0.00679092	55.4782
rs659305	6	4125421	(2 or 3)-decenoate (10:1n7 or n8)	G	A	0.315962	0.15819	0.016168	1.32e-22	Lipid	Medium Chain Fatty Acid	0.0108169	88.6297
rs4240520	10	133383915	(N(1) + N(8))-acetylspermidine	A	G	0.874543	-0.259277	0.0221341	1.08e-31	Amino Acid	Polyamine Metabolism	0.0147514	122.893
rs62492368	7	150840547	(N(1) + N(8))-acetylspermidine	A	G	0.303374	-0.260473	0.015934	4.57e-60	Amino Acid	Polyamine Metabolism	0.028677	237.931
rs1171617	10	59707424	(R)-3-hydroxybutyrylcarnitine	T	G	0.771201	0.118083	0.0190416	5.6e-10	Lipid	Fatty Acid Metabolism (Acyl Carnitine, Hydroxy)	0.0049207	36.6674
rs1171615	10	59709332	(S)-3-hydroxybutyrylcarnitine	T	C	0.770367	0.167639	0.017506	1.01e-21	Lipid	Fatty Acid Metabolism (Acyl Carnitine, Hydroxy)	0.00994288	78.8756
rs102275	11	61790331	1-(1-enyl-palmitoyl)-2-arachidonoyl-GPC (P-16:0/20:4)*	C	T	0.344959	-0.475997	0.0152485	1e-200	Lipid	Plasmalogen	0.102394	940.088
rs72719193	14	67502391	1-(1-enyl-palmitoyl)-2-arachidonoyl-GPC (P-16:0/20:4)*	A	G	0.477783	-0.226397	0.0151003	8.17e-51	Lipid	Plasmalogen	0.0255772	216.157
rs3826884	19	55226813	1-(1-enyl-palmitoyl)-2-arachidonoyl-GPE (P-16:0/20:4)*	A	G	0.182441	-0.198196	0.0198045	1.41e-23	Lipid	Plasmalogen	0.0117182	97.6911
rs17231506	16	56960616	1-(1-enyl-palmitoyl)-2-linoleoyl-GPC (P-16:0/18:2)*	T	C	0.325283	0.114121	0.0161324	1.51e-12	Lipid	Plasmalogen	0.00571668	47.2441
rs3826884	19	55226813	1-(1-enyl-palmitoyl)-2-linoleoyl-GPE (P-16:0/18:2)*	A	G	0.182216	-0.187589	0.0199148	4.53e-21	Lipid	Plasmalogen	0.0104874	87.2265
rs102275	11	61790331	1-(1-enyl-palmitoyl)-2-oleoyl-GPC (P-16:0/18:1)*	C	T	0.345934	-0.119552	0.0157297	2.95e-14	Lipid	Plasmalogen	0.00646783	53.4596
rs1077989	14	67509105	1-(1-enyl-palmitoyl)-2-oleoyl-GPC (P-16:0/18:1)*	C	A	0.476164	-0.0972617	0.0150348	9.86e-11	Lipid	Plasmalogen	0.00471917	38.582
rs11508026	16	56965416	1-(1-enyl-palmitoyl)-2-oleoyl-GPC (P-16:0/18:1)*	T	C	0.431411	0.109624	0.0151925	5.37e-13	Lipid	Plasmalogen	0.00589564	48.3226
rs1260338	2	27402794	1-(1-enyl-palmitoyl)-2-oleoyl-GPC (P-16:0/18:1)*	G	A	0.433089	0.0941768	0.015211	5.96e-10	Lipid	Plasmalogen	0.00435522	35.7509
rs3826886	19	55229837	1-(1-enyl-palmitoyl)-2-oleoyl-GPE (P-16:0/18:1)*	A	G	0.160306	-0.157905	0.0210476	6.27e-14	Lipid	Plasmalogen	0.00671263	55.2331
rs102275	11	61790331	1-(1-enyl-palmitoyl)-2-palmitoleoyl-GPC (P-16:0/16:1)*	C	T	0.34613	-0.110206	0.015681	2.1e-12	Lipid	Plasmalogen	0.00549758	44.6273
rs1077989	14	67509105	1-(1-enyl-palmitoyl)-2-palmitoleoyl-GPC (P-16:0/16:1)*	C	A	0.477125	-0.329199	0.0145526	2.67e-113	Lipid	Plasmalogen	0.0540726	457.194
rs1260326	2	27508073	1-(1-enyl-palmitoyl)-2-palmitoleoyl-GPC (P-16:0/16:1)*	C	T	0.586186	0.0955316	0.0152093	3.36e-10	Lipid	Plasmalogen	0.00442756	35.8538
rs17231506	16	56960616	1-(1-enyl-palmitoyl)-2-palmitoleoyl-GPC (P-16:0/16:1)*	T	C	0.325087	0.124433	0.0158322	3.86e-15	Lipid	Plasmalogen	0.00679436	55.014
rs603424	10	100315722	1-(1-enyl-palmitoyl)-2-palmitoleoyl-GPC (P-16:0/16:1)*	A	G	0.176266	-0.171435	0.019535	1.7e-18	Lipid	Plasmalogen	0.00853463	69.1832
rs102275	11	61790331	1-(1-enyl-palmitoyl)-2-palmitoyl-GPC (P-16:0/16:0)*	C	T	0.345968	-0.168221	0.0160894	1.38e-25	Lipid	Plasmalogen	0.0128063	107.101
rs1077989	14	67509105	1-(1-enyl-palmitoyl)-2-palmitoyl-GPC (P-16:0/16:0)*	C	A	0.476476	-0.356841	0.0149615	9.98e-126	Lipid	Plasmalogen	0.0635268	554.968
rs12149545	16	56959249	1-(1-enyl-palmitoyl)-2-palmitoyl-GPC (P-16:0/16:0)*	A	G	0.317989	0.144329	0.0164004	1.36e-18	Lipid	Plasmalogen	0.00903526	75.0473
rs174418	15	58395404	1-(1-enyl-palmitoyl)-2-palmitoyl-GPC (P-16:0/16:0)*	C	T	0.594647	-0.108969	0.01603	1.06e-11	Lipid	Plasmalogen	0.00572438	45.7018
rs1077989	14	67509105	1-(1-enyl-palmitoyl)-GPC (P-16:0)*	C	A	0.477068	-0.099282	0.0155086	1.54e-10	Lipid	Lysoplasmalogen	0.00491809	39.9692
rs174560	11	61814292	1-(1-enyl-palmitoyl)-GPC (P-16:0)*	C	T	0.307267	-0.172408	0.0166804	4.85e-25	Lipid	Lysoplasmalogen	0.012654	104.375
rs61781291	1	39936166	1-(1-enyl-palmitoyl)-GPC (P-16:0)*	A	T	0.253023	0.133324	0.0178647	8.46e-14	Lipid	Lysoplasmalogen	0.00671914	54.8068
rs102275	11	61790331	1-(1-enyl-stearoyl)-2-arachidonoyl-GPE (P-18:0/20:4)*	C	T	0.345258	-0.288805	0.0158284	2.23e-74	Lipid	Plasmalogen	0.0377097	323.062
rs174570	11	61829740	1-(1-enyl-stearoyl)-2-linoleoyl-GPE (P-18:0/18:2)*	T	C	0.130983	0.236014	0.0222227	2.4e-26	Lipid	Plasmalogen	0.0126809	105.974
rs7412	19	44908822	1-(1-enyl-stearoyl)-2-linoleoyl-GPE (P-18:0/18:2)*	T	C	0.0836665	0.218185	0.0275265	2.26e-15	Lipid	Plasmalogen	0.00729936	60.6699
rs141622900	19	44923535	1-(1-enyl-stearoyl)-2-oleoyl-GPE (P-18:0/18:1)	A	G	0.0583313	0.240812	0.0329902	2.89e-13	Lipid	Plasmalogen	0.00637068	52.8566
rs174560	11	61814292	1-(1-enyl-stearoyl)-GPE (P-18:0)*	C	T	0.307781	-0.124804	0.0167125	8.16e-14	Lipid	Lysoplasmalogen	0.00663701	54.9408
rs77692382	1	39941043	1-(1-enyl-stearoyl)-GPE (P-18:0)*	T	C	0.249388	0.129581	0.0179402	5.09e-13	Lipid	Lysoplasmalogen	0.00628642	51.6597
rs174546	11	61802358	1,2-dilinoleoyl-GPC (18:2/18:2)	T	C	0.339963	0.295385	0.0156238	1.02e-79	Lipid	Phosphatidylcholine (PC)	0.0391568	334.904
rs174547	11	61803311	1,2-dilinoleoyl-GPE (18:2/18:2)*	C	T	0.3627	0.230916	0.0175305	1.27e-39	Lipid	Phosphatidylethanolamine (PE)	0.0246507	171.786
rs2414577	15	58388439	1,2-dilinoleoyl-GPE (18:2/18:2)*	C	T	0.385248	0.115854	0.017582	4.42e-11	Lipid	Phosphatidylethanolamine (PE)	0.00635759	43.1435
rs102275	11	61790331	1,2-dipalmitoyl-GPC (16:0/16:0)	C	T	0.34593	-0.220549	0.015913	1.11e-43	Lipid	Phosphatidylcholine (PC)	0.0220117	185.773
rs1061808	6	32168770	1,2-dipalmitoyl-GPC (16:0/16:0)	G	T	0.631678	0.200092	0.0156583	2.16e-37	Lipid	Phosphatidylcholine (PC)	0.01863	156.672
rs2608631	6	52761471	1,3,7-trimethylurate	A	G	0.648582	0.131589	0.0171556	1.72e-14	Xenobiotics	Xanthine Metabolism	0.00789329	58.35
rs72868316	10	133391165	1,3-dimethylurate	A	G	0.0292732	0.342008	0.0487503	2.29e-12	Xenobiotics	Xanthine Metabolism	0.00664767	49.7094
rs11976181	7	142097764	1,5-anhydroglucitol (1,5-AG)	C	T	0.817748	-0.132448	0.0208369	2.07e-10	Carbohydrate	Glycolysis, Gluconeogenesis, and Pyruvate Metabolism	0.00522893	38.5505
rs4988235	2	135851076	1,5-anhydroglucitol (1,5-AG)	A	G	0.646606	0.125118	0.015516	7.4e-16	Carbohydrate	Glycolysis, Gluconeogenesis, and Pyruvate Metabolism	0.00715432	58.4757
rs77283946	17	18982968	1,5-anhydroglucitol (1,5-AG)	A	C	0.0189905	-0.552741	0.0562598	8.81e-23	Carbohydrate	Glycolysis, Gluconeogenesis, and Pyruvate Metabolism	0.0113837	92.1412
rs1126742	1	46932824	10-undecenoate (11:1n1)	G	A	0.130815	0.46696	0.0223104	2.85e-97	Lipid	Medium Chain Fatty Acid	0.049586	429.436
rs141232858	11	63107062	11beta-hydroxyandrosterone glucuronide	C	A	0.060882	0.3626	0.0303363	6.29e-33	Lipid	Androgenic Steroids	0.0150347	123.197
rs72790679	2	31431289	11beta-hydroxyandrosterone glucuronide	A	G	0.0166189	-0.454672	0.0569641	1.44e-15	Lipid	Androgenic Steroids	0.00675695	54.6342
rs9282858	2	31580756	11beta-hydroxyandrosterone glucuronide	T	C	0.0337477	-0.430671	0.0406957	3.58e-26	Lipid	Androgenic Steroids	0.0120964	98.4826
rs113967277	11	63390417	11beta-hydroxyetiocholanolone glucuronide*	G	A	0.0461999	0.260939	0.0391401	2.61e-11	Lipid	Androgenic Steroids	0.00600076	42.3253
rs10128455	10	95091596	16a-hydroxy DHEA 3-sulfate	C	T	0.477507	-0.10757	0.0149923	7.23e-13	Lipid	Androgenic Steroids	0.00577394	46.7211
rs148982377	7	99477415	16a-hydroxy DHEA 3-sulfate	C	T	0.0344093	1.04428	0.0388142	1.94e-159	Lipid	Androgenic Steroids	0.0724658	641.269
chr11:63042370:g:a	11	63042370	17alpha-hydroxypregnanolone glucuronide	A	G	0.0708004	0.682511	0.0290943	1.08e-121	Lipid	Pregnenolone Steroids	0.0612906	540.425
rs102275	11	61790331	1-arachidonoyl-GPC (20:4n6)*	C	T	0.345078	-0.562555	0.0149199	1e-200	Lipid	Lysophospholipid	0.143043	1378.26
rs11519272	12	21209458	1-arachidonoyl-GPE (20:4n6)*	A	C	0.166081	0.271602	0.0203388	1.12e-40	Lipid	Lysophospholipid	0.0204334	172.154
rs1532085	15	58391167	1-arachidonoyl-GPE (20:4n6)*	G	A	0.623395	-0.104314	0.0159064	5.45e-11	Lipid	Lysophospholipid	0.00510934	42.3788
rs174560	11	61814292	1-arachidonoyl-GPE (20:4n6)*	C	T	0.307301	-0.384949	0.0161464	1.25e-125	Lipid	Lysophospholipid	0.0630877	555.116
rs174564	11	61820833	1-arachidonylglycerol (20:4)	G	A	0.337395	-0.270612	0.0160231	5.43e-64	Lipid	Monoacylglycerol	0.0327429	258.286
rs174560	11	61814292	1-lignoceroyl-GPC (24:0)	C	T	0.308773	-0.135833	0.0166808	3.85e-16	Lipid	Lysophospholipid	0.00787591	64.9522
rs111676697	6	11089296	1-linoleoyl-2-arachidonoyl-GPC (18:2/20:4n6)*	T	G	0.228787	0.111781	0.0179331	4.57e-10	Lipid	Phosphatidylcholine (PC)	0.00440932	35.4839
rs174560	11	61814292	1-linoleoyl-2-arachidonoyl-GPC (18:2/20:4n6)*	C	T	0.305884	-0.314042	0.0160757	5.51e-85	Lipid	Phosphatidylcholine (PC)	0.0418788	351.292
rs4932474	15	89127273	1-linoleoyl-2-arachidonoyl-GPC (18:2/20:4n6)*	T	C	0.39142	-0.0986494	0.0158029	4.31e-10	Lipid	Phosphatidylcholine (PC)	0.00463639	35.7686
rs174546	11	61802358	1-linoleoyl-2-linolenoyl-GPC (18:2/18:3)*	T	C	0.340301	0.236846	0.0157327	3.23e-51	Lipid	Phosphatidylcholine (PC)	0.0251867	211.325
rs174546	11	61802358	1-linoleoyl-GPC (18:2)	T	C	0.33937	0.128831	0.0160407	9.63e-16	Lipid	Lysophospholipid	0.00744222	61.8812
rs77692382	1	39941043	1-linoleoyl-GPC (18:2)	T	C	0.248839	0.148269	0.0176834	5.09e-17	Lipid	Lysophospholipid	0.0082183	67.7828
rs174546	11	61802358	1-linoleoyl-GPE (18:2)*	T	C	0.339458	0.28307	0.0159736	2.88e-70	Lipid	Lysophospholipid	0.0359339	308.25
rs73069021	12	21247021	1-linoleoyl-GPE (18:2)*	A	G	0.164627	0.132622	0.0206069	1.23e-10	Lipid	Lysophospholipid	0.00483774	40.1054
rs77692382	1	39941043	1-linoleoyl-GPE (18:2)*	T	C	0.249177	0.128077	0.0178513	7.25e-13	Lipid	Lysophospholipid	0.00613787	50.6229
rs4149056	12	21178615	1-linoleoyl-GPG (18:2)*	C	T	0.157375	0.434263	0.0206869	7.73e-98	Lipid	Lysophospholipid	0.0500156	426.772
rs11668882	19	54171328	1-linoleoyl-GPI (18:2)*	T	C	0.563142	-0.150151	0.0154422	2.4e-22	Lipid	Lysophospholipid	0.0110929	90.5799
rs174547	11	61803311	1-linoleoyl-GPI (18:2)*	C	T	0.339608	0.165492	0.0158762	1.93e-25	Lipid	Lysophospholipid	0.0122847	102.721
rs4149067	12	21200977	1-linoleoyl-GPI (18:2)*	G	C	0.191957	0.148099	0.0190316	7.15e-15	Lipid	Lysophospholipid	0.00680413	56.3748
rs10774021	12	240132	1-methyl-4-imidazoleacetate	T	C	0.651121	0.359328	0.0151076	4.82e-125	Amino Acid	Histidine Metabolism	0.0586609	502.956
rs7094385	10	12091253	1-methyl-5-imidazoleacetate	G	A	0.216125	0.1259	0.0181764	4.31e-12	Amino Acid	Histidine Metabolism	0.00537073	43.8242
rs11133665	5	1188170	1-methylhistidine	A	G	0.291059	0.156172	0.0164769	2.59e-21	Amino Acid	Histidine Metabolism	0.0100653	82.8766
chr6:160139865:ctggtaagt:c	6	160139865	1-methylnicotinamide	C	CTGGTAAGT	0.41798	-0.120388	0.0155623	1.03e-14	Cofactors and Vitamins	Nicotinate and Nicotinamide Metabolism	0.00705163	58.7809
rs2106727	7	17248374	1-methylxanthine	G	A	0.628515	0.10558	0.0164071	1.23e-10	Xenobiotics	Xanthine Metabolism	0.00520535	41.1125
rs2472297	15	74735539	1-methylxanthine	T	C	0.250094	0.148933	0.0180443	1.54e-16	Xenobiotics	Xanthine Metabolism	0.00831997	66.6064
rs35570672	8	18415125	1-methylxanthine	C	T	0.777038	0.36773	0.0185198	9.77e-88	Xenobiotics	Xanthine Metabolism	0.0468556	387.618
rs102275	11	61790331	1-myristoyl-2-arachidonoyl-GPC (14:0/20:4)*	C	T	0.345143	-0.342018	0.0152893	7.75e-111	Lipid	Phosphatidylcholine (PC)	0.0528778	460.821
rs58542926	19	19268740	1-myristoyl-2-arachidonoyl-GPC (14:0/20:4)*	T	C	0.0756786	-0.202338	0.0284539	1.15e-12	Lipid	Phosphatidylcholine (PC)	0.00572771	47.5258
rs1077834	15	58431280	1-oleoyl-2-arachidonoyl-GPE (18:1/20:4)*	C	T	0.217497	0.37044	0.0185641	1.37e-88	Lipid	Phosphatidylethanolamine (PE)	0.0467095	393.357
rs1532085	15	58391167	1-oleoyl-2-arachidonoyl-GPE (18:1/20:4)*	G	A	0.62153	-0.358021	0.0156177	2.67e-116	Lipid	Phosphatidylethanolamine (PE)	0.0603032	519.994
rs174566	11	61824890	1-oleoyl-2-arachidonoyl-GPE (18:1/20:4)*	G	A	0.344891	-0.123363	0.016301	3.8e-14	Lipid	Phosphatidylethanolamine (PE)	0.00687694	56.1028
rs7930786	11	116754011	1-oleoyl-2-arachidonoyl-GPE (18:1/20:4)*	G	C	0.929383	-0.233933	0.0302266	1e-14	Lipid	Phosphatidylethanolamine (PE)	0.00718318	58.5396
rs11871667	17	17574533	1-oleoyl-2-docosahexaenoyl-GPC (18:1/22:6)*	T	C	0.526591	-0.0926168	0.0146081	2.3e-10	Lipid	Phosphatidylcholine (PC)	0.0042768	35.2849
rs66464172	6	10978785	1-oleoyl-2-docosahexaenoyl-GPC (18:1/22:6)*	C	T	0.451381	-0.103813	0.0147669	2.06e-12	Lipid	Phosphatidylcholine (PC)	0.00533762	44.0838
rs174546	11	61802358	1-oleoyl-2-linoleoyl-GPE (18:1/18:2)*	T	C	0.340693	0.396042	0.0157284	6.63e-140	Lipid	Phosphatidylethanolamine (PE)	0.0704634	621.296
rs261290	15	58386521	1-oleoyl-2-linoleoyl-GPE (18:1/18:2)*	C	T	0.655421	-0.245651	0.0164633	2.4e-50	Lipid	Phosphatidylethanolamine (PE)	0.0272569	221.699
chr11:116752497:ta:t	11	116752497	1-oleoylglycerol (18:1)	T	TA	0.859482	-0.176129	0.0221592	1.89e-15	Lipid	Monoacylglycerol	0.00749308	62.4885
rs77692382	1	39941043	1-oleoyl-GPC (18:1)	T	C	0.248808	0.155691	0.0177282	1.6e-18	Lipid	Lysophospholipid	0.00906092	74.7503
chr1:39955945:tg:t	1	39955945	1-oleoyl-GPE (18:1)	T	TG	0.252408	0.11996	0.0177466	1.38e-11	Lipid	Lysophospholipid	0.00543089	45.1969
rs4149056	12	21178615	1-oleoyl-GPG (18:1)*	C	T	0.16354	0.458172	0.0217734	2.67e-98	Lipid	Lysophospholipid	0.0574323	425.365
rs12695769	3	142934808	1-oleoyl-GPI (18:1)	G	T	0.410909	0.0985036	0.0155472	2.36e-10	Lipid	Lysophospholipid	0.00469745	38.4508
chr11:61828850:ca:c	11	61828850	1-palmitoleoyl-2-linolenoyl-GPC (16:1/18:3)*	C	CA	0.347841	0.271145	0.0155274	2.77e-68	Lipid	Plasmalogen	0.0333555	285.61
rs4149067	12	21200977	1-palmitoleoyl-GPC (16:1)*	G	C	0.191758	0.120346	0.0191167	3.07e-10	Lipid	Lysophospholipid	0.0044894	36.925
rs603424	10	100315722	1-palmitoleoyl-GPC (16:1)*	A	G	0.175791	-0.178508	0.0198358	2.27e-19	Lipid	Lysophospholipid	0.00923378	76.2456
rs61781291	1	39936166	1-palmitoleoyl-GPC (16:1)*	A	T	0.252328	0.110836	0.0175366	2.61e-10	Lipid	Lysophospholipid	0.0046352	37.9993
rs102275	11	61790331	1-palmitoyl-2-arachidonoyl-GPC (16:0/20:4n6)	C	T	0.343499	-0.61413	0.0148163	1e-200	Lipid	Phosphatidylcholine (PC)	0.170103	1686.48
rs12928099	16	15056648	1-palmitoyl-2-arachidonoyl-GPC (16:0/20:4n6)	A	C	0.290818	0.123974	0.0168824	2.08e-13	Lipid	Phosphatidylcholine (PC)	0.00633972	52.311
rs1077834	15	58431280	1-palmitoyl-2-arachidonoyl-GPE (16:0/20:4)*	C	T	0.216324	0.40232	0.0183465	1.37e-106	Lipid	Phosphatidylethanolamine (PE)	0.05488	474.057
rs1532085	15	58391167	1-palmitoyl-2-arachidonoyl-GPE (16:0/20:4)*	G	A	0.623104	-0.394729	0.0153632	1.39e-145	Lipid	Phosphatidylethanolamine (PE)	0.073183	650.565
rs7930786	11	116754011	1-palmitoyl-2-arachidonoyl-GPE (16:0/20:4)*	G	C	0.929995	-0.192977	0.0300637	1.37e-10	Lipid	Phosphatidylethanolamine (PE)	0.00484898	40.0821
rs99780	11	61829161	1-palmitoyl-2-arachidonoyl-GPE (16:0/20:4)*	T	C	0.345958	-0.140402	0.0161165	2.99e-18	Lipid	Phosphatidylethanolamine (PE)	0.00892084	74.1333
rs10889340	1	62546400	1-palmitoyl-2-arachidonoyl-GPI (16:0/20:4)*	C	A	0.656676	0.109162	0.0159561	7.84e-12	Lipid	Phosphatidylinositol (PI)	0.00537314	43.1579
rs174560	11	61814292	1-palmitoyl-2-arachidonoyl-GPI (16:0/20:4)*	C	T	0.307194	-0.161873	0.0165689	1.52e-22	Lipid	Phosphatidylinositol (PI)	0.0111533	90.5937
rs1741	16	15036494	1-palmitoyl-2-dihomo-linolenoyl-GPC (16:0/20:3n3 or 6)*	C	G	0.293563	-0.167945	0.0165611	3.64e-24	Lipid	Phosphatidylcholine (PC)	0.0116987	96.7101
rs174546	11	61802358	1-palmitoyl-2-dihomo-linolenoyl-GPC (16:0/20:3n3 or 6)*	T	C	0.340448	0.33129	0.015552	1.09e-100	Lipid	Phosphatidylcholine (PC)	0.0492886	426.209
rs174546	11	61802358	1-palmitoyl-2-docosahexaenoyl-GPC (16:0/22:6)	T	C	0.338526	-0.165729	0.0157617	7.39e-26	Lipid	Phosphatidylcholine (PC)	0.0123008	102.708
rs261291	15	58387979	1-palmitoyl-2-docosahexaenoyl-GPE (16:0/22:6)*	C	T	0.344204	0.402273	0.0151253	7.54e-156	Lipid	Phosphatidylethanolamine (PE)	0.0730561	645.092
rs1168041	1	62494579	1-palmitoyl-2-linoleoyl-GPC (16:0/18:2)	C	T	0.669072	0.105417	0.0163842	1.24e-10	Lipid	Phosphatidylcholine (PC)	0.00492105	38.3663
rs174564	11	61820833	1-palmitoyl-2-linoleoyl-GPC (16:0/18:2)	G	A	0.344903	0.275816	0.0157339	8.45e-69	Lipid	Phosphatidylcholine (PC)	0.0343773	292.25
rs174564	11	61820833	1-palmitoyl-2-linoleoyl-GPE (16:0/18:2)	G	A	0.343943	0.423895	0.0154801	4.35e-165	Lipid	Phosphatidylethanolamine (PE)	0.0810914	727.6
rs261290	15	58386521	1-palmitoyl-2-linoleoyl-GPE (16:0/18:2)	C	T	0.656862	-0.338497	0.0161465	1.4e-97	Lipid	Phosphatidylethanolamine (PE)	0.0516515	434.083
rs695112	11	75745535	1-palmitoyl-2-linoleoyl-GPE (16:0/18:2)	T	A	0.16242	0.134782	0.0206478	6.68e-11	Lipid	Phosphatidylethanolamine (PE)	0.00494265	40.9247
rs174564	11	61820833	1-palmitoyl-2-linoleoyl-GPI (16:0/18:2)	G	A	0.344368	0.182979	0.0161536	9.6e-30	Lipid	Phosphatidylinositol (PI)	0.0151187	124.25
rs8736	19	54173495	1-palmitoyl-2-linoleoyl-GPI (16:0/18:2)	C	T	0.563463	-0.200777	0.0157985	5.3e-37	Lipid	Phosphatidylinositol (PI)	0.019831	158.884
rs10468017	15	58386313	1-palmitoyl-2-oleoyl-GPE (16:0/18:1)	T	C	0.288319	0.324382	0.0167507	1.52e-83	Lipid	Phosphatidylethanolamine (PE)	0.0431819	371.201
rs12638256	3	142936448	1-palmitoyl-2-oleoyl-GPE (16:0/18:1)	G	A	0.530738	0.118256	0.0155615	2.98e-14	Lipid	Phosphatidylethanolamine (PE)	0.00696582	56.9241
rs174564	11	61820833	1-palmitoyl-2-oleoyl-GPE (16:0/18:1)	G	A	0.343443	0.106316	0.0162849	6.64e-11	Lipid	Phosphatidylethanolamine (PE)	0.00509747	42.2235
rs12638256	3	142936448	1-palmitoyl-2-oleoyl-GPI (16:0/18:1)*	G	A	0.530878	0.142094	0.0154125	2.99e-20	Lipid	Phosphatidylinositol (PI)	0.0100569	81.0791
rs174564	11	61820833	1-palmitoyl-2-oleoyl-GPI (16:0/18:1)*	G	A	0.343781	0.105845	0.0161254	5.24e-11	Lipid	Phosphatidylinositol (PI)	0.00505477	41.1618
rs4806498	19	54171009	1-palmitoyl-2-oleoyl-GPI (16:0/18:1)*	C	T	0.575446	-0.17759	0.0155473	3.23e-30	Lipid	Phosphatidylinositol (PI)	0.0154101	126.306
rs10789114	1	62568551	1-palmitoyl-2-stearoyl-GPC (16:0/18:0)	C	T	0.340393	-0.12313	0.0159989	1.4e-14	Lipid	Phosphatidylcholine (PC)	0.00680806	56.4624
rs174560	11	61814292	1-palmitoyl-2-stearoyl-GPC (16:0/18:0)	C	T	0.30787	-0.232056	0.0164792	4.92e-45	Lipid	Phosphatidylcholine (PC)	0.0229494	193.662
rs1492701	1	39956146	1-palmitoyl-GPC (16:0)	G	C	0.252331	0.17989	0.0176741	2.48e-24	Lipid	Lysophospholipid	0.0122102	100.719
rs190543502	15	43464986	1-palmitoyl-GPE (16:0)	C	T	0.0267619	0.294778	0.0472984	4.6e-10	Lipid	Lysophospholipid	0.00452643	37.5402
rs261291	15	58387979	1-palmitoyl-GPE (16:0)	C	T	0.344043	0.188167	0.0159901	5.73e-32	Lipid	Lysophospholipid	0.015981	133.157
rs7515857	1	39952958	1-palmitoyl-GPE (16:0)	T	G	0.251826	0.147805	0.0175583	3.83e-17	Lipid	Lysophospholipid	0.00823211	68.1799
rs11519272	12	21209458	1-palmitoyl-GPG (16:0)*	A	C	0.17061	0.246034	0.0208234	3.26e-32	Lipid	Lysophospholipid	0.017131	134.051
rs1601935	15	58379566	1-palmitoyl-GPG (16:0)*	T	G	0.647915	-0.117799	0.0174155	1.34e-11	Lipid	Lysophospholipid	0.00633109	44.6128
rs11613331	12	242301	1-ribosyl-imidazoleacetate*	A	G	0.544302	0.148203	0.0144003	7.68e-25	Amino Acid	Histidine Metabolism	0.0108958	89.493
rs7094385	10	12091253	1-ribosyl-imidazoleacetate*	G	A	0.21645	0.159048	0.0171846	2.14e-20	Amino Acid	Histidine Metabolism	0.00858046	70.536
rs9657360	8	143594692	1-ribosyl-imidazoleacetate*	T	C	0.795371	0.140723	0.0175331	1.01e-15	Amino Acid	Histidine Metabolism	0.0064461	52.9674
rs12928099	16	15056648	1-stearoyl-2-arachidonoyl-GPC (18:0/20:4)	A	C	0.290774	0.124193	0.0167142	1.08e-13	Lipid	Phosphatidylcholine (PC)	0.00636157	52.5885
rs174564	11	61820833	1-stearoyl-2-arachidonoyl-GPC (18:0/20:4)	G	A	0.341025	-0.68342	0.0142998	1e-200	Lipid	Phosphatidylcholine (PC)	0.209923	2187.24
rs1077834	15	58431280	1-stearoyl-2-arachidonoyl-GPE (18:0/20:4)	C	T	0.216367	0.357376	0.018375	2.97e-84	Lipid	Phosphatidylethanolamine (PE)	0.0433096	369.722
rs1532085	15	58391167	1-stearoyl-2-arachidonoyl-GPE (18:0/20:4)	G	A	0.623195	-0.351719	0.0154255	4.47e-115	Lipid	Phosphatidylethanolamine (PE)	0.0580981	508.319
rs174560	11	61814292	1-stearoyl-2-arachidonoyl-GPE (18:0/20:4)	C	T	0.308136	-0.23265	0.0164026	1.16e-45	Lipid	Phosphatidylethanolamine (PE)	0.0230781	194.49
rs5117	19	44915533	1-stearoyl-2-arachidonoyl-GPE (18:0/20:4)	C	T	0.221837	0.122116	0.0184235	3.4e-11	Lipid	Phosphatidylethanolamine (PE)	0.00514849	42.5292
rs174560	11	61814292	1-stearoyl-2-arachidonoyl-GPI (18:0/20:4)	C	T	0.306967	-0.263536	0.0162451	3.5e-59	Lipid	Phosphatidylinositol (PI)	0.0295499	246.886
rs626283	19	54173307	1-stearoyl-2-arachidonoyl-GPI (18:0/20:4)	G	C	0.562667	0.174476	0.0155831	4.24e-29	Lipid	Phosphatidylinositol (PI)	0.0149818	119.624
rs7241918	18	49634583	1-stearoyl-2-arachidonoyl-GPI (18:0/20:4)	T	G	0.826708	0.132894	0.0200029	3.06e-11	Lipid	Phosphatidylinositol (PI)	0.00506024	41.3134
rs77960347	18	49583585	1-stearoyl-2-arachidonoyl-GPI (18:0/20:4)	G	A	0.0143349	0.479876	0.0634052	3.78e-14	Lipid	Phosphatidylinositol (PI)	0.00650747	53.2195
rs174546	11	61802358	1-stearoyl-2-docosahexaenoyl-GPC (18:0/22:6)	T	C	0.338303	-0.247473	0.0154875	1.79e-57	Lipid	Phosphatidylcholine (PC)	0.0274189	232.527
rs9379992	6	10984097	1-stearoyl-2-docosahexaenoyl-GPC (18:0/22:6)	A	G	0.430426	-0.136946	0.0148725	3.32e-20	Lipid	Phosphatidylcholine (PC)	0.00919554	76.4838
rs261291	15	58387979	1-stearoyl-2-docosahexaenoyl-GPE (18:0/22:6)*	C	T	0.344606	0.297879	0.0155271	4.99e-82	Lipid	Phosphatidylethanolamine (PE)	0.0400807	341.299
rs1168041	1	62494579	1-stearoyl-2-linoleoyl-GPC (18:0/18:2)*	C	T	0.669071	0.100084	0.0160218	4.19e-10	Lipid	Phosphatidylcholine (PC)	0.00443574	34.5792
rs174546	11	61802358	1-stearoyl-2-linoleoyl-GPC (18:0/18:2)*	T	C	0.340102	0.226865	0.0155121	1.94e-48	Lipid	Phosphatidylcholine (PC)	0.0231021	194.437
rs174553	11	61807686	1-stearoyl-2-linoleoyl-GPE (18:0/18:2)*	G	A	0.338704	0.283597	0.0159707	1.51e-70	Lipid	Phosphatidylethanolamine (PE)	0.0360288	307.3
rs261290	15	58386521	1-stearoyl-2-linoleoyl-GPE (18:0/18:2)*	C	T	0.65706	-0.280625	0.01632	2.89e-66	Lipid	Phosphatidylethanolamine (PE)	0.03549	292.306
rs483082	19	44912921	1-stearoyl-2-linoleoyl-GPE (18:0/18:2)*	T	G	0.2237	0.11812	0.0183582	1.24e-10	Lipid	Phosphatidylethanolamine (PE)	0.00484588	40.0758
rs1168041	1	62494579	1-stearoyl-2-linoleoyl-GPI (18:0/18:2)	C	T	0.670239	0.158664	0.0159623	2.79e-23	Lipid	Phosphatidylinositol (PI)	0.011128	86.0757
rs8736	19	54173495	1-stearoyl-2-linoleoyl-GPI (18:0/18:2)	C	T	0.564235	-0.209748	0.0151526	1.41e-43	Lipid	Phosphatidylinositol (PI)	0.0216341	173.627
rs4751996	10	116638383	1-stearoyl-2-oleoyl-GPC (18:0/18:1)	G	A	0.522319	0.113238	0.015183	8.77e-14	Lipid	Phosphatidylcholine (PC)	0.00639865	53.0773
rs12695769	3	142934808	1-stearoyl-2-oleoyl-GPE (18:0/18:1)	G	T	0.410282	0.111596	0.0155975	8.38e-13	Lipid	Phosphatidylethanolamine (PE)	0.00602635	49.5216
rs2070895	15	58431740	1-stearoyl-2-oleoyl-GPE (18:0/18:1)	A	G	0.215848	0.23743	0.0186899	5.64e-37	Lipid	Phosphatidylethanolamine (PE)	0.0190831	159.176
rs2414577	15	58388439	1-stearoyl-2-oleoyl-GPE (18:0/18:1)	C	T	0.376173	0.227092	0.01579	6.71e-47	Lipid	Phosphatidylethanolamine (PE)	0.0242039	203.469
rs12638256	3	142936448	1-stearoyl-2-oleoyl-GPI (18:0/18:1)*	G	A	0.531803	0.196278	0.0152124	4.36e-38	Lipid	Phosphatidylinositol (PI)	0.0191846	155.872
rs1979722	1	62474426	1-stearoyl-2-oleoyl-GPI (18:0/18:1)*	A	G	0.337913	-0.143704	0.0159092	1.67e-19	Lipid	Phosphatidylinositol (PI)	0.00924033	74.9852
rs4806498	19	54171009	1-stearoyl-2-oleoyl-GPI (18:0/18:1)*	C	T	0.574485	-0.155639	0.0154417	6.83e-24	Lipid	Phosphatidylinositol (PI)	0.011843	96.5983
rs1354034	3	56815721	1-stearoyl-2-oleoyl-GPS (18:0/18:1)	C	T	0.609726	0.138779	0.0159732	3.68e-18	Lipid	Phosphatidylserine (PS)	0.00916604	74.1732
rs174560	11	61814292	1-stearoyl-GPC (18:0)	C	T	0.307997	-0.115438	0.0164192	2.06e-12	Lipid	Lysophospholipid	0.00568044	46.9257
rs77692382	1	39941043	1-stearoyl-GPC (18:0)	T	C	0.249081	0.15573	0.017606	9.13e-19	Lipid	Lysophospholipid	0.00907211	74.6878
rs35853021	15	58388444	1-stearoyl-GPE (18:0)	T	G	0.349697	0.209211	0.0156847	1.38e-40	Lipid	Lysophospholipid	0.019907	167.731
rs438811	19	44913484	1-stearoyl-GPE (18:0)	T	C	0.223265	0.116028	0.018073	1.36e-10	Lipid	Lysophospholipid	0.00466927	38.7257
rs77692382	1	39941043	1-stearoyl-GPE (18:0)	T	C	0.249206	0.183751	0.017437	5.77e-26	Lipid	Lysophospholipid	0.0126348	104.778
rs1532085	15	58391167	1-stearoyl-GPG (18:0)	G	A	0.62073	-0.112161	0.0176033	1.87e-10	Lipid	Lysophospholipid	0.00592332	40.459
rs4149056	12	21178615	1-stearoyl-GPG (18:0)	C	T	0.161544	0.229643	0.0228637	9.76e-24	Lipid	Lysophospholipid	0.0142859	98.523
rs13874	3	66369532	2,3-dihydroxy-5-methylthio-4-pentenoate (DMTPA)*	T	C	0.439525	0.0944228	0.0140452	1.78e-11	Amino Acid	Methionine, Cysteine, SAM and Taurine Metabolism	0.00439262	36.2137
rs5855544	3	196215209	2,6-dihydroxybenzoic acid	TG	T	0.569088	-0.194005	0.0154051	2.29e-36	Xenobiotics	Drug - Topical Agents	0.0184597	148.047
rs11045823	12	21180811	21-hydroxypregnenolone disulfate	A	G	0.160089	-0.190109	0.0195284	2.14e-22	Lipid	Pregnenolone Steroids	0.00971919	79.557
rs111790575	1	46920877	21-hydroxypregnenolone disulfate	G	A	0.875391	0.193124	0.0222545	4.03e-18	Lipid	Pregnenolone Steroids	0.00813681	65.5546
rs1165195	6	25814852	21-hydroxypregnenolone disulfate	G	T	0.555515	-0.162063	0.0146024	1.28e-28	Lipid	Pregnenolone Steroids	0.0129703	106.729
rs212100	19	47873738	21-hydroxypregnenolone disulfate	C	T	0.838281	0.159312	0.0198734	1.09e-15	Lipid	Pregnenolone Steroids	0.00688141	55.7723
rs10022462	4	88322666	2-aminobutyrate	T	C	0.448686	-0.122581	0.0156743	5.26e-15	Amino Acid	Glutathione Metabolism	0.00743392	60.4111
rs2160387	2	64993776	2-aminobutyrate	C	T	0.430517	0.165412	0.0154725	1.13e-26	Amino Acid	Glutathione Metabolism	0.0134164	111.823
rs10201159	2	73631838	2-aminooctanoate	C	T	0.221786	-0.541126	0.0176088	1e-200	Lipid	Fatty Acid, Amino	0.101079	916.423
rs1185568	6	25834200	2-aminooctanoate	A	T	0.537817	-0.111653	0.0154885	5.65e-13	Lipid	Fatty Acid, Amino	0.00619754	50.9434
rs1047891	2	210675783	2-butenoylglycine	A	C	0.325609	0.262111	0.0180777	1.23e-47	Lipid	Fatty Acid Metabolism (Acyl Glycine)	0.0301723	193.946
rs596603	11	67592132	2-butenoylglycine	G	T	0.566855	-0.138694	0.0169833	3.17e-16	Lipid	Fatty Acid Metabolism (Acyl Glycine)	0.00944606	59.105
rs131805	22	50525724	2'-deoxyuridine	C	T	0.771952	-0.315498	0.0180221	1.29e-68	Nucleotide	Pyrimidine Metabolism, Uracil containing	0.0350461	285.322
rs66731853	1	20589745	2'-deoxyuridine	A	G	0.31854	-0.107077	0.0164002	6.62e-11	Nucleotide	Pyrimidine Metabolism, Uracil containing	0.00497768	39.3303
rs10802092	1	119392884	2-hydroxy-3-methylvalerate	T	A	0.593372	0.126041	0.0147352	1.19e-17	Amino Acid	Leucine, Isoleucine and Valine Metabolism	0.00766616	61.9962
rs3802967	11	18322517	2-hydroxy-3-methylvalerate	C	T	0.538856	-0.124544	0.01423	2.09e-18	Amino Acid	Leucine, Isoleucine and Valine Metabolism	0.00770877	63.5631
rs10766467	11	18288902	2-hydroxy-4-(methylthio)butanoic acid	C	T	0.539916	-0.170109	0.0148559	2.34e-30	Amino Acid	Methionine, Cysteine, SAM and Taurine Metabolism	0.0143763	118.001
rs2765527	1	88960577	2-hydroxy-4-(methylthio)butanoic acid	C	T	0.493491	-0.436372	0.0142751	1e-200	Amino Acid	Methionine, Cysteine, SAM and Taurine Metabolism	0.0951941	864.611
rs6425192	1	171358489	2-hydroxy-4-(methylthio)butanoic acid	C	T	0.320929	-0.121753	0.0159879	2.63e-14	Amino Acid	Methionine, Cysteine, SAM and Taurine Metabolism	0.0064612	53.463
rs1466245	3	15921104	2-hydroxydecanoate	C	T	0.947311	-0.262672	0.0342066	1.6e-14	Lipid	Fatty Acid, Monohydroxy	0.00688763	56.8495
rs4900072	14	91170188	2-hydroxyglutarate	T	C	0.329339	0.136591	0.0167003	2.86e-16	Lipid	Fatty Acid, Dicarboxylate	0.00824177	64.4793
rs6707874	2	241769948	2-hydroxyglutarate	G	A	0.370108	0.102087	0.0164427	5.34e-10	Lipid	Fatty Acid, Dicarboxylate	0.00485921	37.5449
rs13384756	2	73644538	2-hydroxyoctanoate	T	C	0.22539	-0.222042	0.0183336	9.21e-34	Lipid	Fatty Acid, Monohydroxy	0.0172154	143.744
rs74637339	3	15586533	2-hydroxyoctanoate	A	T	0.0521596	0.218791	0.0348214	3.32e-10	Lipid	Fatty Acid, Monohydroxy	0.00473324	38.9686
rs11614623	12	121864680	2-hydroxyphenylacetate	T	C	0.118953	-0.170637	0.0236508	5.4e-13	Amino Acid	Phenylalanine Metabolism	0.00610311	46.3184
rs2977995	9	128821966	2-hydroxyphenylacetate	G	A	0.749041	0.178768	0.0176526	4.19e-24	Amino Acid	Phenylalanine Metabolism	0.0120148	91.876
rs1126742	1	46932824	2-hydroxysebacate	G	A	0.126973	-0.188676	0.0232855	5.37e-16	Lipid	Fatty Acid, Dicarboxylate	0.00789228	62.4791
rs74637339	3	15586533	2-hydroxysebacate	A	T	0.0528901	0.362955	0.0343656	4.49e-26	Lipid	Fatty Acid, Dicarboxylate	0.0131981	104.79
rs13410232	2	73644562	2-ketocaprylate	T	A	0.223487	-0.297847	0.0183057	1.59e-59	Amino Acid	Leucine, Isoleucine and Valine Metabolism	0.0307905	260.853
rs414700	14	60152599	2-ketocaprylate	G	T	0.159188	0.139368	0.0210051	3.25e-11	Amino Acid	Leucine, Isoleucine and Valine Metabolism	0.00519954	42.9689
rs74637339	3	15586533	2-ketocaprylate	A	T	0.0525451	0.277383	0.0347503	1.44e-15	Amino Acid	Leucine, Isoleucine and Valine Metabolism	0.00766091	63.3816
rs4680	22	19963748	2-O-methylascorbic acid	A	G	0.515549	-0.441232	0.0137517	1e-200	Cofactors and Vitamins	Ascorbate and Aldarate Metabolism	0.0972487	883.128
rs10988162	9	128942154	2'-O-methylcytidine	C	T	0.389115	0.624666	0.0140212	1e-200	Nucleotide	Pyrimidine Metabolism, Cytidine containing	0.185508	1845.08
rs28373373	9	128930572	2'-O-methyluridine	C	A	0.396283	0.687698	0.0143066	1e-200	Nucleotide	Pyrimidine Metabolism, Uracil containing	0.226289	2210.22
chr6:160139865:ctggtaagt:c	6	160139865	2-oxoarginine*	C	CTGGTAAGT	0.41758	0.140475	0.0153632	6.04e-20	Amino Acid	Urea cycle; Arginine and Proline Metabolism	0.00959852	80.2169
rs603424	10	100315722	2-palmitoleoyl-GPC (16:1)*	A	G	0.171751	-0.146435	0.0223924	6.17e-11	Lipid	Lysophospholipid	0.0061007	40.8371
rs61781291	1	39936166	2-palmitoyl-GPC (16:0)*	A	T	0.252872	0.130233	0.0178697	3.15e-13	Lipid	Lysophospholipid	0.00640867	52.761
rs1047891	2	210675783	2R,3R-dihydroxybutyrate	A	C	0.309954	-0.152264	0.0165101	2.9e-20	Lipid	Fatty Acid, Dihydroxy	0.00991744	82.0976
rs115256445	14	100346168	2R,3R-dihydroxybutyrate	C	A	0.487294	-0.109032	0.0155584	2.42e-12	Lipid	Fatty Acid, Dihydroxy	0.00594015	47.4885
rs1426060	8	74006636	2R,3R-dihydroxybutyrate	C	T	0.318176	0.106336	0.0165996	1.49e-10	Lipid	Fatty Acid, Dihydroxy	0.00490603	38.4804
rs55649245	2	240854128	2R,3R-dihydroxybutyrate	A	G	0.301705	-0.273941	0.0164274	1.96e-62	Lipid	Fatty Acid, Dihydroxy	0.0316203	264.226
chr12:4321174:agccggccggct:a	12	4321174	2S,3R-dihydroxybutyrate	A	AGCCGGCCGGCT	0.0649411	0.372693	0.0293718	6.82e-37	Lipid	Fatty Acid, Dihydroxy	0.0168691	142.021
rs1077835	15	58431227	2-stearoyl-GPE (18:0)*	G	A	0.217492	0.129118	0.0190805	1.31e-11	Lipid	Lysophospholipid	0.00567461	45.5018
rs174418	15	58395404	2-stearoyl-GPE (18:0)*	C	T	0.59371	-0.118161	0.016285	3.99e-13	Lipid	Lysophospholipid	0.00673579	52.5971
rs61781291	1	39936166	2-stearoyl-GPE (18:0)*	A	T	0.253029	0.121261	0.018032	1.76e-11	Lipid	Lysophospholipid	0.00555836	44.7433
rs12602929	17	82233285	3-(4-hydroxyphenyl)lactate	C	T	0.700061	-0.161652	0.0158478	1.98e-24	Amino Acid	Tyrosine Metabolism	0.0109739	91.1842
chr8:66457770:g:c	8	66457770	3,4-dihydroxybutyrate	C	G	0.47624	-0.178901	0.0146093	1.77e-34	Lipid	Fatty Acid, Dihydroxy	0.0159666	134.3
rs74904971	4	88128874	3,5-dichloro-2,6-dihydroxybenzoic acid	A	C	0.110759	0.360986	0.0237727	4.45e-52	Xenobiotics	Chemical	0.025669	216.163
rs11244629	10	124382239	3-amino-2-piperidone	G	A	0.769231	-0.122642	0.0178733	6.8e-12	Amino Acid	Urea cycle; Arginine and Proline Metabolism	0.00534002	42.1442
rs8056893	16	68270489	3-amino-2-piperidone	A	C	0.726812	-0.113088	0.0164772	6.73e-12	Amino Acid	Urea cycle; Arginine and Proline Metabolism	0.00507863	41.8165
rs10774020	12	239710	3-aminoisobutyrate	C	T	0.660909	0.226744	0.0157008	2.83e-47	Nucleotide	Pyrimidine Metabolism, Thymine containing	0.0230441	192.499
rs37379	5	35045721	3-aminoisobutyrate	G	A	0.899849	-0.861227	0.0233184	1e-200	Nucleotide	Pyrimidine Metabolism, Thymine containing	0.133687	1222.35
rs1573558	11	110377073	3beta-hydroxy-5-cholestenoate	T	C	0.315688	0.320993	0.016547	7.89e-84	Lipid	Sterol	0.0445178	376.183
rs79531664	8	64649429	3beta-hydroxy-5-cholestenoate	C	T	0.0125061	0.440277	0.0698164	2.86e-10	Lipid	Sterol	0.00478782	39.4202
rs10426201	19	47881492	3b-hydroxy-5-cholenoic acid	A	G	0.832017	-0.161326	0.0226011	9.47e-13	Lipid	Secondary Bile Acid Metabolism	0.00727505	50.0894
rs2231142	4	88131171	3-bromo-5-chloro-2,6-dihydroxybenzoic acid*	T	G	0.111836	0.35612	0.0236977	4.84e-51	Xenobiotics	Chemical	0.025194	209.785
rs1341164	10	95041116	3-carboxy-4-methyl-5-pentyl-2-furanpropionate (3-CMPFP)**	C	T	0.282341	0.201407	0.0168568	6.64e-33	Lipid	Fatty Acid, Dicarboxylate	0.0164388	137.302
rs72551330	2	233672032	3-carboxy-4-methyl-5-pentyl-2-furanpropionate (3-CMPFP)**	C	T	0.0146558	0.617646	0.0631631	1.39e-22	Lipid	Fatty Acid, Dicarboxylate	0.0110181	91.5778
rs2328895	6	25801855	3-carboxy-4-methyl-5-propyl-2-furanpropanoate (CMPF)	T	C	0.555367	-0.101977	0.0150763	1.34e-11	Lipid	Fatty Acid, Dicarboxylate	0.0051359	42.6467
rs10000291	4	170113591	3-formylindole	T	C	0.377733	0.0954508	0.0151521	2.99e-10	Xenobiotics	Food Component/Plant	0.00428303	35.0138
rs11647808	16	58736977	3-formylindole	A	C	0.0790336	0.177857	0.026839	3.43e-11	Xenobiotics	Food Component/Plant	0.00460498	38.0974
rs1165211	6	25800694	3-formylindole	C	T	0.301662	0.0995025	0.015874	3.65e-10	Xenobiotics	Food Component/Plant	0.00417142	34.5123
rs2977995	9	128821966	3-formylindole	G	A	0.747545	0.275053	0.0164742	1.4e-62	Xenobiotics	Food Component/Plant	0.0285551	242.416
rs5751777	22	23924860	3-formylindole	T	C	0.590567	0.382782	0.0141867	2.42e-160	Xenobiotics	Food Component/Plant	0.0708574	628.848
rs10786187	10	95096253	3-hydroxy-2-ethylpropionate	G	A	0.558642	0.129488	0.0154587	5.46e-17	Amino Acid	Leucine, Isoleucine and Valine Metabolism	0.00826825	67.6563
rs10820721	9	104751842	3-hydroxy-2-ethylpropionate	A	G	0.208868	-0.120348	0.0186145	1.01e-10	Amino Acid	Leucine, Isoleucine and Valine Metabolism	0.00478662	39.3669
rs1047891	2	210675783	3-hydroxybutyroylglycine**	A	C	0.310214	0.323747	0.0153364	6.48e-99	Lipid	Fatty Acid Metabolism (Acyl Glycine)	0.0448557	382.46
rs596603	11	67592132	3-hydroxybutyroylglycine**	G	T	0.57194	-0.102531	0.0145144	1.62e-12	Lipid	Fatty Acid Metabolism (Acyl Glycine)	0.00514749	41.9207
rs7541058	1	75734132	3-hydroxybutyroylglycine**	T	C	0.336896	0.155071	0.0151517	1.39e-24	Lipid	Fatty Acid Metabolism (Acyl Glycine)	0.0107441	88.374
rs28415528	1	151907285	3-hydroxydecanoate	A	G	0.317899	-0.209871	0.016024	3.41e-39	Lipid	Fatty Acid, Monohydroxy	0.0191017	159.782
rs7500220	16	20489224	3-hydroxyhexanoate	G	A	0.803359	0.155639	0.0189043	1.83e-16	Lipid	Fatty Acid, Monohydroxy	0.00765333	62.8943
rs1171617	10	59707424	3-hydroxyhexanoylcarnitine (1)	T	G	0.768598	0.173188	0.0178359	2.73e-22	Lipid	Fatty Acid Metabolism (Acyl Carnitine, Hydroxy)	0.0106692	84.4947
rs7541058	1	75734132	3-hydroxyhexanoylcarnitine (1)	T	C	0.336628	0.124184	0.0155279	1.27e-15	Lipid	Fatty Acid Metabolism (Acyl Carnitine, Hydroxy)	0.00688761	56.8285
rs10788817	1	151910380	3-hydroxylaurate	G	C	0.601933	0.107101	0.0152709	2.33e-12	Lipid	Fatty Acid, Monohydroxy	0.00549694	45.1583
rs28415528	1	151907285	3-hydroxyoctanoate	A	G	0.317791	-0.119396	0.0162643	2.12e-13	Lipid	Fatty Acid, Monohydroxy	0.00618114	50.6772
rs924135	16	16029602	3-hydroxyoctanoylcarnitine (1)	T	A	0.611233	0.098981	0.0155114	1.76e-10	Lipid	Fatty Acid Metabolism (Acyl Carnitine, Hydroxy)	0.00465618	38.219
rs6944935	7	151029833	3-hydroxyoctanoylcarnitine (2)	G	C	0.299231	-0.105689	0.0163229	9.49e-11	Lipid	Fatty Acid Metabolism (Acyl Carnitine, Hydroxy)	0.00468458	38.5426
rs924135	16	16029602	3-hydroxyoctanoylcarnitine (2)	T	A	0.610785	0.0960194	0.0155454	6.55e-10	Lipid	Fatty Acid Metabolism (Acyl Carnitine, Hydroxy)	0.00438355	35.9581
rs7727038	5	132254564	3-hydroxyoleoylcarnitine	T	C	0.554278	-0.119161	0.0155894	2.11e-14	Lipid	Fatty Acid Metabolism (Acyl Carnitine, Hydroxy)	0.00701601	53.1614
rs1126742	1	46932824	3-hydroxysebacate	G	A	0.125154	-0.251503	0.023906	6.95e-26	Lipid	Fatty Acid, Monohydroxy	0.0138514	102.718
rs7542137	1	151896416	3-hydroxysebacate	T	C	0.603252	0.103358	0.0161578	1.59e-10	Lipid	Fatty Acid, Monohydroxy	0.00511366	37.4496
rs10988130	9	128817300	3-indoleglyoxylic acid	G	A	0.25	-0.232885	0.017906	1.13e-38	Xenobiotics	Food Component/Plant	0.0203383	162.223
rs5751777	22	23924860	3-indoleglyoxylic acid	T	C	0.594707	0.319109	0.0154785	1.96e-94	Xenobiotics	Food Component/Plant	0.0490886	404.618
rs113945618	11	2189428	3-methoxytyrosine	G	A	0.224161	0.217756	0.0173374	3.51e-36	Amino Acid	Tyrosine Metabolism	0.0164931	136.908
rs4680	22	19963748	3-methoxytyrosine	A	G	0.514868	-0.0949509	0.0145009	5.83e-11	Amino Acid	Tyrosine Metabolism	0.00450385	37.2661
rs487624	6	25879311	3-methoxytyrosine	A	C	0.426112	-0.106399	0.0147816	6.11e-13	Amino Acid	Tyrosine Metabolism	0.00553676	45.9159
rs73695512	7	50520274	3-methoxytyrosine	G	A	0.017396	0.491729	0.0549407	3.55e-19	Amino Acid	Tyrosine Metabolism	0.00826627	68.7402
rs7719875	5	1189973	3-methoxytyrosine	G	A	0.402059	0.102985	0.0148183	3.66e-12	Amino Acid	Tyrosine Metabolism	0.00509948	41.8046
rs1129043	4	88261979	3-methyl-2-oxobutyrate	C	T	0.576689	-0.131118	0.0157904	1.01e-16	Amino Acid	Leucine, Isoleucine and Valine Metabolism	0.00839375	66.7619
rs113618320	4	15701635	3-methylcytidine	T	G	0.136263	1.00398	0.018234	1e-200	Nucleotide	Pyrimidine Metabolism, Cytidine containing	0.237268	2519.72
rs1047891	2	210675783	3-methylglutaconate	A	C	0.308798	0.367277	0.0155481	2.29e-123	Amino Acid	Leucine, Isoleucine and Valine Metabolism	0.0575833	499.202
rs1658972	9	6665010	3-methylglutaconate	T	C	0.141415	-0.427783	0.0210263	5.13e-92	Amino Acid	Leucine, Isoleucine and Valine Metabolism	0.0444381	379.897
rs1047891	2	210675783	3-methylglutarylcarnitine (2)	A	C	0.308908	0.312082	0.015444	8.44e-91	Amino Acid	Leucine, Isoleucine and Valine Metabolism	0.0415846	355.485
rs11581518	1	53206356	3-methylglutarylcarnitine (2)	G	A	0.225549	-0.143505	0.0175619	3.05e-16	Amino Acid	Leucine, Isoleucine and Valine Metabolism	0.00719447	58.4439
rs12208357	6	160122116	3-methylglutarylcarnitine (2)	T	C	0.069276	0.27557	0.0283243	2.27e-22	Amino Acid	Leucine, Isoleucine and Valine Metabolism	0.00979259	80.7077
rs1755618	9	6664708	3-methylglutarylcarnitine (2)	T	G	0.142552	-0.356915	0.0207775	3.88e-66	Amino Acid	Leucine, Isoleucine and Valine Metabolism	0.0311416	263.633
rs2297442	9	6540540	3-methylglutarylcarnitine (2)	C	T	0.291032	-0.106111	0.0158781	2.34e-11	Amino Acid	Leucine, Isoleucine and Valine Metabolism	0.00464642	38.3018
rs35494829	3	67375857	3-methylglutarylcarnitine (2)	C	T	0.118816	0.158208	0.0223605	1.49e-12	Amino Acid	Leucine, Isoleucine and Valine Metabolism	0.00524117	43.2251
chr19:40846352:gt:g	19	40846352	3-methylxanthine	G	GT	0.0896285	-0.184187	0.0273285	1.59e-11	Xenobiotics	Xanthine Metabolism	0.00553621	46.0783
chr22:24509745:at:a	22	24509745	3-ureidopropionate	A	AT	0.589801	0.125676	0.0153919	3.21e-16	Nucleotide	Pyrimidine Metabolism, Uracil containing	0.00764249	63.744
rs4921913	8	18414867	4-acetamidobutanoate	T	C	0.773189	-0.318795	0.0171256	2.42e-77	Amino Acid	Polyamine Metabolism	0.0356453	298.401
rs9467618	6	25824581	4-allylphenol sulfate	T	C	0.246538	0.12943	0.0179115	4.97e-13	Xenobiotics	Food Component/Plant	0.00622365	51.5414
rs571550	5	6632796	4-cholesten-3-one	A	G	0.505027	-0.111096	0.016775	3.53e-11	Lipid	Sterol	0.00617054	43.2136
rs140527149	1	15581637	4-guanidinobutanoate	C	A	0.550523	-0.459947	0.0140263	1e-200	Amino Acid	Guanidino and Acetamido Metabolism	0.104696	949.892
rs74904971	4	88128874	4-hydroxychlorothalonil	A	C	0.110238	0.518013	0.0236354	1.8e-106	Xenobiotics	Chemical	0.0526401	455.8
rs7078003	10	97599655	4-hydroxyglutamate	T	C	0.166528	-0.164086	0.0216295	3.29e-14	Amino Acid	Glutamate Metabolism	0.00747397	54.1802
rs1171614	10	59709780	4-hydroxyphenylacetoylcarnitine	C	T	0.77493	0.136588	0.0193215	1.56e-12	Amino Acid	Tyrosine Metabolism	0.00650782	46.8881
rs28415528	1	151907285	4-hydroxyphenylacetoylcarnitine	A	G	0.324012	0.205443	0.0168158	2.51e-34	Amino Acid	Tyrosine Metabolism	0.018489	141.091
rs12918852	16	20613587	4-hydroxyphenylacetylglutamine	T	C	0.320998	0.112486	0.0160489	2.4e-12	Peptide	Acetylated Peptides	0.0055157	42.7785
rs1154510	12	121857429	4-hydroxyphenylpyruvate	C	T	0.878363	-0.159959	0.024023	2.76e-11	Amino Acid	Tyrosine Metabolism	0.00546748	42.9028
rs7539246	1	75738165	4-methylhexanoylglutamine	G	C	0.280007	-0.216327	0.0201867	8.53e-27	Lipid	Fatty Acid Metabolism (Acyl Glutamine)	0.018869	106.833
rs72551330	2	233672032	4-oxo-retinoic acid	C	T	0.0148607	0.496596	0.0659387	5.03e-14	Cofactors and Vitamins	Vitamin A Metabolism	0.0072206	54.5557
rs131807	22	50525111	5,6-dihydrothymine	C	G	0.568684	0.108576	0.0156046	3.45e-12	Nucleotide	Pyrimidine Metabolism, Thymine containing	0.00578315	47.3719
rs117958023	15	84895338	5,6-dihydrouridine	C	T	0.0122726	-0.431655	0.0664494	8.25e-11	Nucleotide	Pyrimidine Metabolism, Uracil containing	0.00451728	37.1508
rs55990066	15	84955430	5,6-dihydrouridine	C	T	0.062868	-0.282315	0.0300068	5.04e-21	Nucleotide	Pyrimidine Metabolism, Uracil containing	0.00939136	77.2652
rs1495741	8	18415371	5-acetylamino-6-amino-3-methyluracil	A	G	0.773699	-0.383631	0.01834	3.69e-97	Xenobiotics	Xanthine Metabolism	0.0515366	434.37
rs2472297	15	74735539	5-acetylamino-6-amino-3-methyluracil	T	C	0.250532	0.121476	0.0180871	1.87e-11	Xenobiotics	Xanthine Metabolism	0.0055415	44.5066
rs1495741	8	18415371	5-acetylamino-6-formylamino-3-methyluracil	A	G	0.766535	-0.820025	0.0168255	1e-200	Xenobiotics	Xanthine Metabolism	0.240679	2405.14
rs148982377	7	99477415	5alpha-androstan-3alpha,17alpha-diol monosulfate	C	T	0.0203304	-0.697993	0.0615151	7.7e-30	Lipid	Androgenic Steroids	0.019407	108.989
rs62317882	4	68489991	5alpha-androstan-3alpha,17alpha-diol monosulfate	C	T	0.615895	-0.270511	0.0182842	1.58e-49	Lipid	Androgenic Steroids	0.0346223	183.588
rs9461218	6	25818527	5alpha-androstan-3alpha,17alpha-diol monosulfate	A	G	0.242251	0.137653	0.0208152	3.76e-11	Lipid	Androgenic Steroids	0.00695652	38.634
rs28505302	19	47887477	5alpha-androstan-3alpha,17beta-diol disulfate	T	C	0.391897	-0.107283	0.016712	1.37e-10	Lipid	Androgenic Steroids	0.00548581	27.288
rs112881196	2	31757742	5alpha-androstan-3alpha,17beta-diol monosulfate (1)	G	C	0.0344918	-0.331812	0.042198	3.74e-15	Lipid	Androgenic Steroids	0.00733307	56.0987
rs148982377	7	99477415	5alpha-androstan-3alpha,17beta-diol monosulfate (1)	C	T	0.0229968	-1.34016	0.0491022	5.1e-164	Lipid	Androgenic Steroids	0.0807062	665.986
rs4149056	12	21178615	5alpha-androstan-3alpha,17beta-diol monosulfate (1)	C	T	0.158248	0.184183	0.0208946	1.2e-18	Lipid	Androgenic Steroids	0.00903757	69.3119
rs976058	4	68475769	5alpha-androstan-3alpha,17beta-diol monosulfate (1)	C	T	0.400327	0.169523	0.0157906	6.92e-27	Lipid	Androgenic Steroids	0.013798	102.792
rs62129966	19	47871693	5alpha-androstan-3alpha,17beta-diol monosulfate (2)	A	C	0.168333	0.248474	0.0171943	2.47e-47	Lipid	Androgenic Steroids	0.0172866	103.785
rs10426201	19	47881492	5alpha-androstan-3beta,17alpha-diol disulfate	A	G	0.835448	0.176639	0.0216381	3.26e-16	Lipid	Androgenic Steroids	0.00857879	61.3499
rs148982377	7	99477415	5alpha-androstan-3beta,17alpha-diol disulfate	C	T	0.0302966	-0.361228	0.0463807	6.79e-15	Lipid	Androgenic Steroids	0.007667	54.6863
rs151227875	10	5255358	5alpha-androstan-3beta,17alpha-diol disulfate	G	C	0.147737	-0.149463	0.0227676	5.21e-11	Lipid	Androgenic Steroids	0.00562549	39.9859
rs148982377	7	99477415	5alpha-androstan-3beta,17beta-diol disulfate	C	T	0.0334638	-0.671549	0.0356641	4.3e-79	Lipid	Androgenic Steroids	0.0291728	245.534
rs1871395	12	21199381	5alpha-androstan-3beta,17beta-diol disulfate	G	A	0.157211	0.161015	0.0178832	2.18e-19	Lipid	Androgenic Steroids	0.00687012	56.4411
rs112881196	2	31757742	5alpha-androstan-3beta,17beta-diol monosulfate (2)	G	C	0.0333192	-0.300298	0.0433173	4.13e-12	Lipid	Androgenic Steroids	0.00580915	41.1996
rs148982377	7	99477415	5alpha-androstan-3beta,17beta-diol monosulfate (2)	C	T	0.0207949	-1.09088	0.052914	1.97e-94	Lipid	Androgenic Steroids	0.0484635	358.713
rs6861226	5	35975464	5alpha-pregnan-3beta,20alpha-diol disulfate	G	A	0.14683	0.266901	0.02152	2.53e-35	Lipid	Progestin Steroids	0.0178476	146.993
rs12659258	5	35970113	5alpha-pregnan-3beta,20alpha-diol monosulfate (2)	A	G	0.144711	0.283184	0.0218143	1.56e-38	Lipid	Progestin Steroids	0.019851	162.308
rs2547233	19	47880769	5alpha-pregnan-3beta,20alpha-diol monosulfate (2)	G	A	0.833732	-0.162959	0.020847	5.41e-15	Lipid	Progestin Steroids	0.00736244	58.8469
rs10491431	5	35967898	5alpha-pregnan-3beta,20beta-diol monosulfate (1)	A	C	0.150026	0.511472	0.0211274	1.79e-129	Lipid	Progestin Steroids	0.0667184	554.032
rs148982377	7	99477415	5alpha-pregnan-3beta,20beta-diol monosulfate (1)	C	T	0.0336861	-0.300374	0.0430871	3.14e-12	Lipid	Progestin Steroids	0.00587386	45.7678
rs62142079	2	31953683	5alpha-pregnan-3beta,20beta-diol monosulfate (1)	T	C	0.4433	0.105069	0.0157424	2.48e-11	Lipid	Progestin Steroids	0.00544877	42.2621
rs10491431	5	35967898	5alpha-pregnan-diol disulfate	A	C	0.188751	0.345496	0.026958	1.33e-37	Lipid	Progestin Steroids	0.0365561	155.415
rs212100	19	47873738	5alpha-pregnan-diol disulfate	C	T	0.872848	0.20548	0.0326396	3.07e-10	Lipid	Progestin Steroids	0.00937197	38.448
rs603424	10	100315722	5-dodecenoylcarnitine (C12:1)	A	G	0.172989	-0.134179	0.019941	1.71e-11	Lipid	Fatty Acid Metabolism (Acyl Carnitine, Monounsaturated)	0.00515144	40.6689
rs2472297	15	74735539	5-hydroxy-2-methylpyridine sulfate	T	C	0.25237	0.11982	0.0191752	4.14e-10	Xenobiotics	Chemical	0.00541768	37.9124
rs10179094	2	233689179	5-hydroxyindole sulfate	A	T	0.378291	-0.114547	0.0184296	5.12e-10	Amino Acid	Tryptophan Metabolism	0.00617178	38.2046
rs3885951	15	78533575	5-hydroxylysine	G	A	0.0990508	0.578606	0.0249628	7.46e-119	Amino Acid	Lysine Metabolism	0.0597522	515.386
rs1047891	2	210675783	5-methylthioadenosine (MTA)	A	C	0.310446	-0.106771	0.0162798	5.44e-11	Amino Acid	Polyamine Metabolism	0.0048808	40.1355
rs9471975	6	42951484	5-methylthioadenosine (MTA)	C	T	0.579794	0.0946975	0.0151834	4.46e-10	Amino Acid	Polyamine Metabolism	0.00436961	35.7423
rs131805	22	50525724	5-methyluridine (ribothymidine)	C	T	0.773949	-0.572614	0.0172896	1e-200	Nucleotide	Pyrimidine Metabolism, Uracil containing	0.114729	1050.91
rs7804178	7	48082596	5-methyluridine (ribothymidine)	C	A	0.428195	0.144303	0.0152307	2.68e-21	Nucleotide	Pyrimidine Metabolism, Uracil containing	0.0101969	83.9819
rs3935209	8	144058338	5-oxoproline	G	T	0.0852266	-0.821609	0.0259328	1e-200	Amino Acid	Glutathione Metabolism	0.105257	968.05
rs1165181	6	25825162	6-bromotryptophan	A	T	0.292546	-0.138282	0.017096	6.04e-16	Amino Acid	Tryptophan Metabolism	0.00791505	65.3813
rs117463339	14	52514946	6-bromotryptophan	C	G	0.0297096	-0.90152	0.0451165	7.89e-89	Amino Acid	Tryptophan Metabolism	0.0468575	402.826
rs146532334	22	36507049	6-bromotryptophan	T	C	0.0501832	0.323697	0.035437	6.57e-20	Amino Acid	Tryptophan Metabolism	0.00998862	82.612
rs61744423	14	52457102	6-bromotryptophan	C	T	0.0301756	-0.417786	0.045136	2.12e-20	Amino Acid	Tryptophan Metabolism	0.0102161	84.637
rs7108760	11	67647176	6-bromotryptophan	G	A	0.825197	-0.192515	0.020513	6.29e-21	Amino Acid	Tryptophan Metabolism	0.0106922	87.8668
rs56113850	19	40847202	6-hydroxyindole sulfate	C	T	0.57613	-0.109573	0.0152194	6.04e-13	Xenobiotics	Chemical	0.00586395	47.7546
rs144272515	5	126595258	6-oxopiperidine-2-carboxylate	T	C	0.0393913	0.4316	0.0395703	1.07e-27	Amino Acid	Lysine Metabolism	0.0140974	114.135
rs7465260	8	144069890	6-oxopiperidine-2-carboxylate	A	T	0.0872311	0.549327	0.0268881	9.03e-93	Amino Acid	Lysine Metabolism	0.0480534	403.53
rs4738684	8	58480714	7-alpha-hydroxy-3-oxo-4-cholestenoate (7-Hoca)	G	A	0.661893	0.111094	0.0162687	8.57e-12	Lipid	Sterol	0.00552399	45.1762
rs55754655	2	200661607	7-methylguanine	G	A	0.136452	-0.157024	0.021644	4.02e-13	Nucleotide	Purine Metabolism, Guanine containing	0.0058107	48.0899
rs12148513	15	74929884	7-methylxanthine	T	C	0.360333	0.102616	0.0165371	5.46e-10	Xenobiotics	Xanthine Metabolism	0.00485421	37.7792
rs1171617	10	59707424	acetylcarnitine (C2)	T	G	0.769509	0.215613	0.0180295	5.83e-33	Lipid	Fatty Acid Metabolism (Acyl Carnitine, Short Chain)	0.016491	131.893
rs2631367	5	132369766	acetylcarnitine (C2)	G	C	0.522496	0.111841	0.0149618	7.71e-14	Lipid	Fatty Acid Metabolism (Acyl Carnitine, Short Chain)	0.00624154	51.7785
rs1049742	7	150857465	acisoga	T	C	0.0752875	-0.268771	0.0298097	1.95e-19	Amino Acid	Polyamine Metabolism	0.0100583	75.9598
rs11101731	10	133383872	acisoga	A	G	0.0806042	0.345666	0.0286615	1.71e-33	Amino Acid	Polyamine Metabolism	0.0177094	134.836
rs34622244	17	5045783	acisoga	A	T	0.239891	-0.155551	0.0186276	6.79e-17	Amino Acid	Polyamine Metabolism	0.008824	65.3715
rs2054576	4	88107623	adenosine 3',5'-cyclic monophosphate (cAMP)	G	A	0.0905765	-0.187821	0.0290592	1.02e-10	Nucleotide	Purine Metabolism, Adenine containing	0.00581166	39.1306
rs9516557	13	95283173	adenosine 3',5'-cyclic monophosphate (cAMP)	A	G	0.69991	-0.13884	0.0182857	3.13e-14	Nucleotide	Purine Metabolism, Adenine containing	0.00809754	54.1739
rs11578832	1	53208870	adipoylcarnitine (C6-DC)	A	G	0.227766	0.245781	0.0175789	2.02e-44	Lipid	Fatty Acid Metabolism (Acyl Carnitine, Dicarboxylate)	0.0212503	177.927
rs34130495	6	160139792	adipoylcarnitine (C6-DC)	A	G	0.0273514	0.355884	0.0459205	9.19e-15	Lipid	Fatty Acid Metabolism (Acyl Carnitine, Dicarboxylate)	0.0067388	55.6738
rs174546	11	61802358	adrenate (22:4n6)	T	C	0.339156	-0.182852	0.0159898	2.78e-30	Lipid	Long Chain Polyunsaturated Fatty Acid (n3 and n6)	0.0149875	125.832
rs10206899	2	73673773	alliin	C	T	0.198831	-0.43067	0.0205953	4.25e-97	Xenobiotics	Food Component/Plant	0.0590918	408.282
rs10018448	4	88304019	alpha-hydroxyisovalerate	G	A	0.530035	0.0938716	0.0148331	2.48e-10	Amino Acid	Leucine, Isoleucine and Valine Metabolism	0.00439004	35.5927
rs10802092	1	119392884	alpha-hydroxyisovalerate	T	A	0.592917	0.174872	0.0149927	1.95e-31	Amino Acid	Leucine, Isoleucine and Valine Metabolism	0.0147621	119.701
rs2393791	12	120986153	alpha-hydroxyisovalerate	T	C	0.618461	-0.116179	0.0152288	2.37e-14	Amino Acid	Leucine, Isoleucine and Valine Metabolism	0.00636996	52.5621
rs3802967	11	18322517	alpha-hydroxyisovalerate	C	T	0.539467	-0.258766	0.01431	4.35e-73	Amino Acid	Leucine, Isoleucine and Valine Metabolism	0.0332713	280.287
chr3:100334840:c:cg	3	100334840	alpha-ketoglutaramate*	CG	C	0.667115	0.203788	0.0161351	1.44e-36	Amino Acid	Glutamate Metabolism	0.0184451	155.539
rs6124830	20	46608139	alpha-ketoglutarate	C	T	0.191258	0.198649	0.0197026	6.61e-24	Energy	TCA Cycle	0.0122077	100.067
rs13198474	6	25874195	andro steroid monosulfate C19H28O6S (1)*	A	G	0.0725665	0.259274	0.0301369	7.75e-18	Lipid	Androgenic Steroids	0.0090483	67.6144
rs148982377	7	99477415	andro steroid monosulfate C19H28O6S (1)*	C	T	0.0359946	0.828762	0.0412966	1.39e-89	Lipid	Androgenic Steroids	0.0476658	369.78
rs148982377	7	99477415	androstenediol (3alpha, 17alpha) monosulfate (3)	C	T	0.0331823	-0.839892	0.0366854	5.28e-116	Lipid	Androgenic Steroids	0.0452614	387.079
rs182566136	10	95080278	androstenediol (3alpha, 17alpha) monosulfate (3)	T	C	0.120518	-0.213333	0.0208908	1.76e-24	Lipid	Androgenic Steroids	0.00964773	79.317
rs2278921	4	68496583	androstenediol (3alpha, 17alpha) monosulfate (3)	G	T	0.63825	-0.190591	0.014452	1.03e-39	Lipid	Androgenic Steroids	0.0167739	128.241
rs148982377	7	99477415	androstenediol (3beta,17beta) disulfate (1)	C	T	0.034285	-0.315633	0.0382084	1.45e-16	Lipid	Androgenic Steroids	0.00659702	54.415
rs1165195	6	25814852	androstenediol (3beta,17beta) disulfate (2)	G	T	0.555142	-0.0909328	0.0137866	4.23e-11	Lipid	Androgenic Steroids	0.0040841	33.6065
rs74827952	10	5203233	androstenediol (3beta,17beta) disulfate (2)	A	G	0.14828	-0.131323	0.0194131	1.34e-11	Lipid	Androgenic Steroids	0.00435603	35.6045
rs148982377	7	99477415	androstenediol (3beta,17beta) monosulfate (1)	C	T	0.0340119	-0.381595	0.0370389	6.86e-25	Lipid	Androgenic Steroids	0.00956837	79.2283
rs1165200	6	25874984	androstenediol (3beta,17beta) monosulfate (2)	A	G	0.760259	0.110028	0.0175101	3.31e-10	Lipid	Androgenic Steroids	0.00441306	34.5568
rs148982377	7	99477415	androstenediol (3beta,17beta) monosulfate (2)	C	T	0.0343521	-0.346968	0.0409292	2.31e-17	Lipid	Androgenic Steroids	0.00798695	62.679
rs377204392	11	63075350	androsterone glucuronide	T	C	0.0608761	1.01173	0.0254179	1e-200	Lipid	Androgenic Steroids	0.117039	1055.78
rs9282858	2	31580756	androsterone glucuronide	T	C	0.0330396	-0.343361	0.0372578	3.09e-20	Lipid	Androgenic Steroids	0.00753313	60.2898
rs10020631	4	68488145	androsterone sulfate	A	G	0.238582	-0.178664	0.0173416	6.86e-25	Lipid	Androgenic Steroids	0.0115975	94.0096
rs148982377	7	99477415	androsterone sulfate	C	T	0.0325487	-1.50358	0.038262	1e-200	Lipid	Androgenic Steroids	0.142379	1353.86
rs72787511	2	32591022	androsterone sulfate	C	G	0.0341314	-0.276905	0.0408325	1.19e-11	Lipid	Androgenic Steroids	0.0050555	41.3761
rs77227535	7	100431812	androsterone sulfate	T	C	0.0119339	-0.512425	0.0679936	4.83e-14	Lipid	Androgenic Steroids	0.0061924	50.8947
rs113563509	17	82035127	arabitol/xylitol	CAATT	C	0.120412	-0.156679	0.0219592	9.68e-13	Carbohydrate	Pentose Metabolism	0.00519997	42.8574
rs2847153	18	661647	arabonate/xylonate	A	G	0.199817	-0.148619	0.0180013	1.51e-16	Carbohydrate	Pentose Metabolism	0.00706318	58.3159
rs102275	11	61790331	arachidonate (20:4n6)	C	T	0.346261	-0.313782	0.0155465	1.37e-90	Lipid	Long Chain Polyunsaturated Fatty Acid (n3 and n6)	0.0445753	385.463
rs1171614	10	59709780	arachidonoylcarnitine (C20:4)	C	T	0.770986	0.159195	0.0179704	8.09e-19	Lipid	Fatty Acid Metabolism (Acyl Carnitine, Polyunsaturated)	0.00894947	70.4453
rs12210538	6	110438805	arachidonoylcarnitine (C20:4)	G	A	0.237234	-0.466221	0.0165826	6.41e-174	Lipid	Fatty Acid Metabolism (Acyl Carnitine, Polyunsaturated)	0.0786651	698.763
rs2229738	11	68794860	arachidonoylcarnitine (C20:4)	T	C	0.0700598	0.237725	0.0287409	1.32e-16	Lipid	Fatty Acid Metabolism (Acyl Carnitine, Polyunsaturated)	0.00736383	60.7646
rs99780	11	61829161	arachidonoylcholine	T	C	0.343393	-0.1932	0.0160993	3.53e-33	Lipid	Fatty Acid Metabolism (Acyl Choline)	0.0168322	139.514
rs6860806	5	132304843	arachidoylcarnitine (C20)*	G	A	0.552356	-0.127574	0.0160125	1.62e-15	Lipid	Fatty Acid Metabolism (Acyl Carnitine, Long Chain Saturated)	0.00804834	61.12
rs13107325	4	102267552	argininate*	T	C	0.0739321	0.253074	0.0284978	6.66e-19	Amino Acid	Urea cycle; Arginine and Proline Metabolism	0.00877003	72.6832
rs80254170	6	160093251	argininate*	G	A	0.0749574	-0.212112	0.028038	3.87e-14	Amino Acid	Urea cycle; Arginine and Proline Metabolism	0.00623931	51.584
rs2182168	10	98388596	arginine	G	C	0.353996	0.136551	0.0159986	1.4e-17	Amino Acid	Urea cycle; Arginine and Proline Metabolism	0.00852812	70.4719
rs2246012	6	131577068	arginine	C	T	0.160467	0.173255	0.0207597	7.08e-17	Amino Acid	Urea cycle; Arginine and Proline Metabolism	0.0080877	67.0556
rs4502705	4	77083515	arginine	A	G	0.637639	0.102465	0.01622	2.66e-10	Amino Acid	Urea cycle; Arginine and Proline Metabolism	0.00485174	39.0958
rs144009214	16	30343759	ascorbic acid 2-sulfate	T	C	0.0171599	-0.392398	0.0579718	1.3e-11	Cofactors and Vitamins	Ascorbate and Aldarate Metabolism	0.00519375	41.9758
rs115395195	11	62332881	asparagine	A	G	0.123527	-0.171498	0.0231446	1.26e-13	Amino Acid	Alanine and Aspartate Metabolism	0.00636867	52.7308
rs28393117	7	97866354	asparagine	T	C	0.738568	0.121884	0.0176103	4.48e-12	Amino Acid	Alanine and Aspartate Metabolism	0.00573684	47.3077
rs8012505	14	104104717	asparagine	G	C	0.128388	0.630602	0.0219561	2.08e-181	Amino Acid	Alanine and Aspartate Metabolism	0.0889997	799.922
rs1354034	3	56815721	aspartate	C	T	0.608981	0.162211	0.0151931	1.31e-26	Amino Acid	Alanine and Aspartate Metabolism	0.0125312	104.25
rs2244608	12	120979185	behenoyl dihydrosphingomyelin (d18:0/22:0)*	G	A	0.317642	0.119032	0.0162114	2.1e-13	Lipid	Dihydrosphingomyelins	0.00614197	50.9906
rs2954021	8	125469835	behenoyl dihydrosphingomyelin (d18:0/22:0)*	G	A	0.510282	-0.118174	0.0151257	5.59e-15	Lipid	Dihydrosphingomyelins	0.00697959	57.7474
rs6824723	4	82641160	behenoylcarnitine (C22)*	G	A	0.192109	0.191197	0.0208226	4.22e-20	Lipid	Fatty Acid Metabolism (Acyl Carnitine, Long Chain Saturated)	0.0113473	84.337
rs6780429	3	30708912	beta-alanine	C	A	0.454768	-0.19402	0.0155858	1.42e-35	Nucleotide	Pyrimidine Metabolism, Uracil containing	0.0186678	151.575
rs489009	11	90163289	beta-citrylglutamate	T	C	0.515178	-0.40642	0.0147553	5.22e-167	Amino Acid	Glutamate Metabolism	0.0825125	725.67
rs869417	3	183971350	beta-citrylglutamate	C	T	0.554716	0.14065	0.0153046	3.93e-20	Amino Acid	Glutamate Metabolism	0.00977276	80.967
rs10888445	1	151869294	beta-hydroxyisovalerate	T	A	0.605932	0.111273	0.015421	5.37e-13	Amino Acid	Leucine, Isoleucine and Valine Metabolism	0.00591296	47.5196
rs1154510	12	121857429	beta-hydroxyisovalerate	C	T	0.879424	0.212962	0.0227394	7.58e-21	Amino Acid	Leucine, Isoleucine and Valine Metabolism	0.00961819	79.5574
rs6443851	3	183101261	beta-hydroxyisovalerate	G	A	0.674702	-0.129202	0.0160849	9.55e-16	Amino Acid	Leucine, Isoleucine and Valine Metabolism	0.0073276	60.0058
rs77863699	16	20552206	beta-hydroxyisovalerate	C	T	0.0238677	0.355656	0.0490129	3.98e-13	Amino Acid	Leucine, Isoleucine and Valine Metabolism	0.00589399	48.5521
rs1171617	10	59707424	beta-hydroxyisovaleroylcarnitine	T	G	0.769098	0.116973	0.0183559	1.86e-10	Amino Acid	Leucine, Isoleucine and Valine Metabolism	0.00485971	38.2813
rs635620	5	132384571	beta-hydroxyisovaleroylcarnitine	G	A	0.293437	0.132252	0.0165809	1.51e-15	Amino Acid	Leucine, Isoleucine and Valine Metabolism	0.00725271	59.9871
rs1047891	2	210675783	betaine	A	C	0.30915	-0.1561	0.0160982	3.11e-22	Amino Acid	Glycine, Serine and Threonine Metabolism	0.0104085	86.3106
rs11061978	12	209435	betaine	T	C	0.471475	-0.198148	0.0149245	3.16e-40	Amino Acid	Glycine, Serine and Threonine Metabolism	0.0195674	164.034
rs595653	5	79088039	betaine	A	G	0.506036	0.208733	0.0146443	4.26e-46	Amino Acid	Glycine, Serine and Threonine Metabolism	0.0217816	182.564
rs746900	17	17522813	betaine	A	T	0.529823	-0.101258	0.0149067	1.1e-11	Amino Acid	Glycine, Serine and Threonine Metabolism	0.00510835	41.8263
rs1871395	12	21199381	bilirubin (E,E)*	G	A	0.156413	0.134689	0.020857	1.06e-10	Cofactors and Vitamins	Hemoglobin and Porphyrin Metabolism	0.00478737	39.5559
rs887829	2	233759924	bilirubin (E,E)*	T	C	0.322674	0.597461	0.0149484	1e-200	Cofactors and Vitamins	Hemoglobin and Porphyrin Metabolism	0.156031	1525.98
rs1871395	12	21199381	bilirubin (E,Z or Z,E)*	G	A	0.156707	0.217989	0.0204943	2.01e-26	Cofactors and Vitamins	Hemoglobin and Porphyrin Metabolism	0.0125593	104.271
rs17863795	2	233742723	bilirubin (Z,Z)	C	T	0.0590948	-0.450453	0.031343	7.79e-47	Cofactors and Vitamins	Hemoglobin and Porphyrin Metabolism	0.0225644	190.2
rs67981690	12	21190952	bilirubin (Z,Z)	G	A	0.131476	0.163358	0.0221853	1.79e-13	Cofactors and Vitamins	Hemoglobin and Porphyrin Metabolism	0.00609452	50.2876
rs887829	2	233759924	bilirubin degradation product, C16H18N2O5 (1)**	T	C	0.32977	0.55573	0.0152095	1e-200	Partially Characterized Molecules	Partially Characterized Molecules	0.136519	1241.9
rs887829	2	233759924	bilirubin degradation product, C16H18N2O5 (2)**	T	C	0.323711	0.538951	0.015038	1e-200	Partially Characterized Molecules	Partially Characterized Molecules	0.12718	1201.1
rs887829	2	233759924	bilirubin degradation product, C16H18N2O5 (3)**	T	C	0.327891	0.564314	0.0150343	1e-200	Partially Characterized Molecules	Partially Characterized Molecules	0.140359	1299.84
rs887829	2	233759924	bilirubin degradation product, C16H18N2O5 (4)**	T	C	0.324951	0.537828	0.015121	1e-200	Partially Characterized Molecules	Partially Characterized Molecules	0.126902	1184.58
chr2:233755940:atc:a	2	233755940	bilirubin degradation product, C17H18N2O4 (1)**	A	ATC	0.324044	0.61876	0.0143988	1e-200	Partially Characterized Molecules	Partially Characterized Molecules	0.167725	1668.03
chr2:233755940:atc:a	2	233755940	bilirubin degradation product, C17H18N2O4 (2)**	A	ATC	0.323822	0.607349	0.0144561	1e-200	Partially Characterized Molecules	Partially Characterized Molecules	0.161538	1594.64
rs887829	2	233759924	bilirubin degradation product, C17H18N2O4 (3)**	T	C	0.324097	0.595385	0.0145449	1e-200	Partially Characterized Molecules	Partially Characterized Molecules	0.155305	1515.73
rs6742078	2	233763993	bilirubin degradation product, C17H20N2O5 (1)**	T	G	0.323529	0.385524	0.0156031	8.74e-135	Partially Characterized Molecules	Partially Characterized Molecules	0.0650572	573.582
rs887829	2	233759924	bilirubin degradation product, C17H20N2O5 (2)**	T	C	0.32436	0.39072	0.0155622	4.17e-139	Partially Characterized Molecules	Partially Characterized Molecules	0.066912	591.251
rs1871395	12	21199381	biliverdin	G	A	0.156372	0.157055	0.0198732	2.73e-15	Cofactors and Vitamins	Hemoglobin and Porphyrin Metabolism	0.00650794	53.8588
rs151154986	14	73573432	branched-chain, straight-chain, or cyclopropyl 12:1 fatty acid*	A	G	0.029344	-0.479922	0.0437033	4.7e-28	Partially Characterized Molecules	Partially Characterized Molecules	0.0131207	109.618
rs1799958	12	120738280	butyrate/isobutyrate (4:0)	A	G	0.266442	0.127412	0.0175625	4.02e-13	Lipid	Short Chain Fatty Acid	0.00634582	51.0652
rs1171617	10	59707424	butyrylcarnitine (C4)	T	G	0.768613	0.216835	0.018523	1.18e-31	Lipid	Fatty Acid Metabolism (also BCAA Metabolism)	0.0167238	131.321
rs12208357	6	160122116	butyrylcarnitine (C4)	T	C	0.0700273	-0.198664	0.0299419	3.25e-11	Lipid	Fatty Acid Metabolism (also BCAA Metabolism)	0.00514051	41.6052
rs3916	12	120739469	butyrylcarnitine (C4)	C	G	0.263947	0.923381	0.0143748	1e-200	Lipid	Fatty Acid Metabolism (also BCAA Metabolism)	0.331297	4013
rs1047891	2	210675783	butyrylglycine	A	C	0.32329	0.297264	0.0190512	6.9e-55	Lipid	Fatty Acid Metabolism (also BCAA Metabolism)	0.0386642	242.201
rs2014355	12	120737721	butyrylglycine	C	T	0.294337	0.557922	0.0183717	1e-200	Lipid	Fatty Acid Metabolism (also BCAA Metabolism)	0.129306	896.551
rs4299376	2	43845437	campesterol	T	G	0.663683	-0.370839	0.019903	1.76e-77	Lipid	Sterol	0.0613918	343.323
rs532436	9	133274414	campesterol	G	A	0.79813	-0.171453	0.0239241	7.69e-13	Lipid	Sterol	0.00947252	50.5984
rs12087626	1	75682788	caproate (6:0)	A	C	0.30433	-0.190398	0.0172015	1.78e-28	Lipid	Medium Chain Fatty Acid	0.0153498	116.965
rs12094842	1	75783905	caprylate (8:0)	A	G	0.311615	-0.124724	0.016557	4.96e-14	Lipid	Medium Chain Fatty Acid	0.0066739	54.536
rs1165152	6	25818538	carboxyethyl-GABA	G	A	0.554937	-0.137002	0.0153637	4.78e-19	Amino Acid	Glutamate Metabolism	0.00927148	75.6146
rs62492368	7	150840547	carboxyethyl-GABA	A	G	0.304096	0.146094	0.0167314	2.51e-18	Amino Acid	Glutamate Metabolism	0.00903347	72.3158
rs1171617	10	59707424	carnitine	T	G	0.770118	0.443332	0.0179927	4.76e-134	Lipid	Carnitine Metabolism	0.0695906	583.556
rs149235996	5	151340348	carnitine	G	A	0.0120372	-0.56909	0.0700396	4.46e-16	Lipid	Carnitine Metabolism	0.00770297	63.5072
rs7705826	5	132396764	carnitine	G	T	0.833702	0.199276	0.0204928	2.38e-22	Lipid	Carnitine Metabolism	0.0110113	90.5296
rs10846742	12	124824136	carotene diol (1)	A	G	0.832123	-0.143552	0.0208154	5.33e-12	Cofactors and Vitamins	Vitamin A Metabolism	0.00575741	45.4342
rs9708919	16	81227181	carotene diol (1)	T	C	0.480938	0.246529	0.0153225	3.03e-58	Cofactors and Vitamins	Vitamin A Metabolism	0.0303441	246.187
rs10846744	12	124827879	carotene diol (2)	C	G	0.155283	0.138929	0.0213945	8.38e-11	Cofactors and Vitamins	Vitamin A Metabolism	0.0050635	40.5971
rs12927647	16	81226288	carotene diol (2)	C	A	0.499364	-0.229256	0.015315	1.16e-50	Cofactors and Vitamins	Vitamin A Metabolism	0.0262791	212.182
rs12927647	16	81226288	carotene diol (3)	C	A	0.498706	-0.20669	0.0159863	3.08e-38	Cofactors and Vitamins	Vitamin A Metabolism	0.0213602	160.141
rs7160525	14	63765502	ceramide (d18:1/14:0, d16:1/16:0)*	A	G	0.168905	0.258143	0.021654	9.17e-33	Lipid	Ceramides	0.0187087	137.671
rs12879147	14	63760878	ceramide (d18:1/17:0, d17:1/18:0)*	A	G	0.128344	0.172157	0.0265579	9.03e-11	Lipid	Ceramides	0.00663132	40.167
rs11242109	5	132341354	cerotoylcarnitine (C26)*	T	G	0.477149	-0.133706	0.0150117	5.25e-19	Lipid	Fatty Acid Metabolism (Acyl Carnitine, Long Chain Saturated)	0.00891998	74.2251
rs112549564	11	68631341	cerotoylcarnitine (C26)*	T	C	0.109164	0.291343	0.0238196	2.12e-34	Lipid	Fatty Acid Metabolism (Acyl Carnitine, Long Chain Saturated)	0.0165088	137.897
rs12210538	6	110438805	cerotoylcarnitine (C26)*	G	A	0.238909	-0.24632	0.0173304	7.59e-46	Lipid	Fatty Acid Metabolism (Acyl Carnitine, Long Chain Saturated)	0.0220647	186.096
rs34533854	4	76490890	C-glycosyltryptophan	CA	C	0.522942	0.0918054	0.0137659	2.57e-11	Amino Acid	Tryptophan Metabolism	0.00420524	34.4132
rs34164133	4	68489616	cholic acid glucuronide	T	C	0.755324	0.33024	0.0279635	3.48e-32	Lipid	Primary Bile Acid Metabolism	0.0403101	169.525
rs11656215	17	17549753	choline	T	C	0.525968	-0.114099	0.0146363	6.41e-15	Lipid	Phospholipid Metabolism	0.00649173	53.8349
rs1780318	1	21569132	choline phosphate	T	A	0.943518	0.302469	0.0332792	1e-19	Lipid	Phospholipid Metabolism	0.00975106	80.8741
rs1047891	2	210675783	cinnamoylglycine	A	C	0.311731	0.208299	0.0165444	2.39e-36	Xenobiotics	Food Component/Plant	0.0186184	147.941
rs1564348	6	160157828	cis-3,4-methyleneheptanoate	C	T	0.163095	-0.14775	0.0206757	8.93e-13	Lipid	Fatty Acid, Branched	0.00595939	49.2259
rs1171615	10	59709332	cis-3,4-methyleneheptanoylcarnitine	T	C	0.77086	0.151311	0.0184204	2.13e-16	Lipid	Fatty Acid Metabolism (Acyl Carnitine, Medium Chain)	0.00808812	64.091
rs12208357	6	160122116	cis-3,4-methyleneheptanoylcarnitine	T	C	0.0695037	-0.28205	0.0295382	1.31e-21	Lipid	Fatty Acid Metabolism (Acyl Carnitine, Medium Chain)	0.0102897	85.2428
rs2999541	1	151926273	cis-3,4-methyleneheptanoylcarnitine	C	G	0.625607	-0.102003	0.0156807	7.77e-11	Lipid	Fatty Acid Metabolism (Acyl Carnitine, Medium Chain)	0.004874	40.3291
rs1047891	2	210675783	cis-3,4-methyleneheptanoylglycine	A	C	0.310938	0.386311	0.0160956	2.71e-127	Lipid	Fatty Acid Metabolism (Acyl Glycine)	0.0639494	552.012
rs324420	1	46405089	cis-3,4-methyleneheptanoylglycine	A	C	0.209363	0.135759	0.0188026	5.19e-13	Lipid	Fatty Acid Metabolism (Acyl Glycine)	0.00610161	49.6896
rs596603	11	67592132	cis-3,4-methyleneheptanoylglycine	G	T	0.571464	-0.140846	0.0153354	4.14e-20	Lipid	Fatty Acid Metabolism (Acyl Glycine)	0.00971617	78.855
rs2185152	1	75758325	cis-4-decenoate (10:1n6)*	T	C	0.306872	-0.327315	0.015904	4.09e-94	Lipid	Medium Chain Fatty Acid	0.0455756	389.704
rs28415528	1	151907285	cis-4-decenoate (10:1n6)*	A	G	0.315747	-0.409002	0.0157791	3.91e-148	Lipid	Medium Chain Fatty Acid	0.0722831	634.151
rs2062541	16	16033378	cis-4-decenoylcarnitine (C10:1)	A	G	0.610916	0.109717	0.0156815	2.62e-12	Lipid	Fatty Acid Metabolism (Acyl Carnitine, Monounsaturated)	0.00572272	45.9129
rs2185152	1	75758325	cis-4-decenoylcarnitine (C10:1)	T	C	0.3083	-0.391436	0.0155278	3.21e-140	Lipid	Fatty Acid Metabolism (Acyl Carnitine, Monounsaturated)	0.0653496	575.222
rs6839534	4	158716843	cis-4-decenoylcarnitine (C10:1)	A	C	0.294484	-0.142372	0.016357	3.2e-18	Lipid	Fatty Acid Metabolism (Acyl Carnitine, Monounsaturated)	0.00842263	69.5843
rs1771540	22	19186421	citrate	A	T	0.623694	-0.149545	0.0153285	1.74e-22	Energy	TCA Cycle	0.0104975	87.3323
rs75448233	17	6708479	citrate	T	C	0.0545377	0.269253	0.0330249	3.55e-16	Energy	TCA Cycle	0.00747639	61.6552
rs10901047	9	130448288	citrulline	C	T	0.41653	0.105952	0.0160104	3.65e-11	Amino Acid	Urea cycle; Arginine and Proline Metabolism	0.00545649	43.5677
rs3732055	2	210469984	citrulline	C	A	0.475991	0.0990075	0.0153445	1.1e-10	Amino Acid	Urea cycle; Arginine and Proline Metabolism	0.00488994	39.7982
rs4491436	14	94338363	cortisol	C	A	0.205472	0.122851	0.018762	5.84e-11	Lipid	Corticosteroids	0.00492776	40.4443
rs11252866	10	4988075	cortolone glucuronide (1)	T	C	0.0900459	-0.296928	0.0256737	6.17e-31	Lipid	Corticosteroids	0.0144483	118.087
rs9994887	4	68671757	cortolone glucuronide (1)	G	A	0.471015	0.106142	0.0148019	7.45e-13	Lipid	Corticosteroids	0.00561413	45.0819
rs1047891	2	210675783	creatine	A	C	0.309685	0.20419	0.0151579	2.32e-41	Amino Acid	Creatine Metabolism	0.0178265	149.883
rs1145086	15	45362129	creatine	G	A	0.364685	0.107918	0.0146647	1.85e-13	Amino Acid	Creatine Metabolism	0.00539666	44.8996
rs1126464	16	89637957	cys-gly, oxidized	C	G	0.22282	0.453525	0.0179271	3.34e-141	Amino Acid	Glutathione Metabolism	0.0712374	619.978
rs924135	16	16029602	cys-gly, oxidized	T	A	0.610643	0.204434	0.0156099	3.45e-39	Amino Acid	Glutathione Metabolism	0.0198734	165.901
rs28941785	1	70415987	cystathionine	T	C	0.0103061	0.917097	0.075582	6.99e-34	Amino Acid	Methionine, Cysteine, SAM and Taurine Metabolism	0.0171576	139.709
rs3859862	22	24601103	cysteine-glutathione disulfide	G	A	0.353678	-0.289961	0.0165156	5.28e-69	Amino Acid	Glutathione Metabolism	0.0384385	304.81
rs2062541	16	16033378	cysteinylglycine	A	G	0.610657	0.128506	0.0158859	6e-16	Amino Acid	Glutathione Metabolism	0.00785247	62.9608
rs409170	16	89615942	cysteinylglycine	G	A	0.612547	-0.240429	0.0157096	7.12e-53	Amino Acid	Glutathione Metabolism	0.0274386	223.671
rs1126464	16	89637957	cysteinylglycine disulfide*	C	G	0.223099	0.336744	0.0181819	1.4e-76	Amino Acid	Glutathione Metabolism	0.0393091	329.222
rs924135	16	16029602	cysteinylglycine disulfide*	T	A	0.611138	0.165894	0.0156424	2.81e-26	Amino Acid	Glutathione Metabolism	0.0130806	107.9
rs72754978	15	84961789	cytidine	C	T	0.058627	-0.225017	0.0336174	2.18e-11	Nucleotide	Pyrimidine Metabolism, Cytidine containing	0.00558882	42.888
rs11621061	14	73526665	decadienedioic acid (C10:2-DC)**	T	C	0.201461	-0.632778	0.0179256	1e-200	Lipid	Fatty Acid, Dicarboxylate	0.128831	1184.1
rs2328895	6	25801855	decadienedioic acid (C10:2-DC)**	T	C	0.555391	-0.163892	0.0150858	1.71e-27	Lipid	Fatty Acid, Dicarboxylate	0.0132655	109.191
rs603424	10	100315722	decadienedioic acid (C10:2-DC)**	A	G	0.175179	-0.191326	0.0197781	3.9e-22	Lipid	Fatty Acid, Dicarboxylate	0.0105784	86.43
rs17843966	4	158708662	decanoylcarnitine (C10)	C	A	0.264448	-0.186164	0.0169504	4.62e-28	Lipid	Fatty Acid Metabolism (Acyl Carnitine, Medium Chain)	0.0134826	112.069
rs2062541	16	16033378	decanoylcarnitine (C10)	A	G	0.61116	0.0979324	0.0157383	4.89e-10	Lipid	Fatty Acid Metabolism (Acyl Carnitine, Medium Chain)	0.00455836	36.469
rs2185152	1	75758325	decanoylcarnitine (C10)	T	C	0.308399	-0.300268	0.0158298	3.1e-80	Lipid	Fatty Acid Metabolism (Acyl Carnitine, Medium Chain)	0.0384607	328.512
rs148982377	7	99477415	dehydroepiandrosterone sulfate (DHEA-S)	C	T	0.034138	-0.423259	0.036657	7.69e-31	Lipid	Androgenic Steroids	0.011814	98.0326
rs955783	13	21724936	dehydroepiandrosterone sulfate (DHEA-S)	T	A	0.403268	0.0868089	0.013953	4.92e-10	Lipid	Androgenic Steroids	0.00362687	29.0623
chr19:15899292:ct:c	19	15899292	delta-CEHC	C	CT	0.347085	-0.116949	0.0186686	3.74e-10	Cofactors and Vitamins	Tocopherol Metabolism	0.00619891	51.6284
rs10774021	12	240132	deoxycarnitine	T	C	0.651563	0.351263	0.0141938	3.29e-135	Lipid	Carnitine Metabolism	0.0560242	489.749
rs1171615	10	59709332	deoxycarnitine	T	C	0.77054	0.142349	0.0168286	2.7e-17	Lipid	Carnitine Metabolism	0.00716541	56.8204
rs17222723	10	99836239	deoxycholic acid 12-sulfate*	A	T	0.0566025	-0.286615	0.0352469	4.24e-16	Lipid	Secondary Bile Acid Metabolism	0.0087732	65.7353
rs4149056	12	21178615	deoxycholic acid 12-sulfate*	C	T	0.160813	0.406891	0.0215012	7.22e-80	Lipid	Secondary Bile Acid Metabolism	0.0446854	347.496
rs76531193	19	47857434	deoxycholic acid 12-sulfate*	A	T	0.156727	-0.219784	0.022263	5.5e-23	Lipid	Secondary Bile Acid Metabolism	0.0127683	94.9575
rs4149056	12	21178615	deoxycholic acid glucuronide	C	T	0.156879	0.379336	0.0204512	8.41e-77	Lipid	Secondary Bile Acid Metabolism	0.0380656	318.633
rs62317882	4	68489991	deoxycholic acid glucuronide	C	T	0.657591	0.808412	0.0144116	1e-200	Lipid	Secondary Bile Acid Metabolism	0.294304	3108.63
rs61897793	11	61831875	dihomo-linolenate (20:3n3 or n6)	A	G	0.180927	0.147371	0.0194276	3.31e-14	Lipid	Long Chain Polyunsaturated Fatty Acid (n3 and n6)	0.00643695	53.5201
rs1171617	10	59707424	dihomo-linolenoylcarnitine (C20:3n3 or 6)*	T	G	0.768522	0.138049	0.0183464	5.29e-14	Lipid	Fatty Acid Metabolism (Acyl Carnitine, Polyunsaturated)	0.00678051	52.6005
rs12210538	6	110438805	dihomo-linolenoylcarnitine (C20:3n3 or 6)*	G	A	0.23765	-0.464559	0.0170007	2.09e-164	Lipid	Fatty Acid Metabolism (Acyl Carnitine, Polyunsaturated)	0.0781995	685.03
rs2199680	12	21262562	dihomo-linolenoylcarnitine (C20:3n3 or 6)*	T	A	0.161956	0.137276	0.0206358	2.89e-11	Lipid	Fatty Acid Metabolism (Acyl Carnitine, Polyunsaturated)	0.00511544	40.738
rs2229738	11	68794860	dihomo-linolenoylcarnitine (C20:3n3 or 6)*	T	C	0.0705184	0.217219	0.0293891	1.46e-13	Lipid	Fatty Acid Metabolism (Acyl Carnitine, Polyunsaturated)	0.00618541	50.2954
rs274556	5	132386383	dihomo-linolenoylcarnitine (C20:3n3 or 6)*	G	A	0.294303	0.246284	0.0163898	4.91e-51	Lipid	Fatty Acid Metabolism (Acyl Carnitine, Polyunsaturated)	0.0251951	208.657
rs4985124	16	15031584	dihomo-linolenoylcarnitine (C20:3n3 or 6)*	G	T	0.300458	-0.137514	0.016418	5.48e-17	Lipid	Fatty Acid Metabolism (Acyl Carnitine, Polyunsaturated)	0.00794916	64.7359
rs61897793	11	61831875	dihomo-linolenoylcarnitine (C20:3n3 or 6)*	A	G	0.180379	0.238748	0.0195707	3.14e-34	Lipid	Fatty Acid Metabolism (Acyl Carnitine, Polyunsaturated)	0.0168542	138.534
rs12210538	6	110438805	dihomo-linoleoylcarnitine (C20:2)*	G	A	0.235201	-0.317629	0.017681	3.7e-72	Lipid	Fatty Acid Metabolism (Acyl Carnitine, Polyunsaturated)	0.0362958	296.407
rs156403	5	132360627	dihomo-linoleoylcarnitine (C20:2)*	G	A	0.704851	-0.167644	0.0167219	1.18e-23	Lipid	Fatty Acid Metabolism (Acyl Carnitine, Polyunsaturated)	0.0116935	93.1404
rs2236659	11	123062473	dihydroorotate	G	A	0.0407403	0.262542	0.0385826	1.01e-11	Nucleotide	Pyrimidine Metabolism, Orotate containing	0.00538751	44.3302
rs35942	5	54307763	dihydroorotate	C	G	0.848965	-0.133652	0.0215477	5.55e-10	Nucleotide	Pyrimidine Metabolism, Orotate containing	0.00458087	37.1332
rs61861927	10	124471926	dihydroorotate	A	G	0.381465	0.123615	0.0158109	5.35e-15	Nucleotide	Pyrimidine Metabolism, Orotate containing	0.00721093	57.983
rs7920657	10	102873487	dihydroorotate	A	T	0.228062	-0.114296	0.0181708	3.17e-10	Nucleotide	Pyrimidine Metabolism, Orotate containing	0.00459968	37.7992
rs8032081	15	78247319	dihydroorotate	G	A	0.383772	-0.290941	0.0155302	2.62e-78	Nucleotide	Pyrimidine Metabolism, Orotate containing	0.0400364	338.654
rs11161609	1	85397053	dimethylarginine (SDMA + ADMA)	T	G	0.566556	-0.0981957	0.0149412	4.96e-11	Amino Acid	Urea cycle; Arginine and Proline Metabolism	0.00473577	38.7041
rs37370	5	35039381	dimethylarginine (SDMA + ADMA)	T	C	0.902093	-0.244251	0.0246942	4.55e-23	Amino Acid	Urea cycle; Arginine and Proline Metabolism	0.0105382	87.4936
rs248386	5	79034404	dimethylglycine	A	C	0.179763	0.406765	0.0187732	4.17e-104	Amino Acid	Glycine, Serine and Threonine Metabolism	0.0487929	419.651
rs79495512	15	76199996	dimethylglycine	C	T	0.0869618	0.191685	0.0262798	3.01e-13	Amino Acid	Glycine, Serine and Threonine Metabolism	0.00583477	48.1083
rs4246215	11	61796827	docosapentaenoate (n3 DPA; 22:5n3)	T	G	0.352689	-0.142925	0.0154109	1.79e-20	Lipid	Long Chain Polyunsaturated Fatty Acid (n3 and n6)	0.0093272	77.8904
rs174570	11	61829740	docosapentaenoate (n6 DPA; 22:5n6)	T	C	0.131023	-0.162184	0.0231642	2.53e-12	Lipid	Long Chain Polyunsaturated Fatty Acid (n3 and n6)	0.00598965	45.3799
rs61897793	11	61831875	docosatrienoate (22:3n3)	A	G	0.202784	0.279215	0.0213512	4.44e-39	Lipid	Long Chain Polyunsaturated Fatty Acid (n3 and n6)	0.0252068	168.081
rs174533	11	61781553	docosatrienoate (22:3n6)*	A	G	0.280651	-0.194368	0.0214861	1.48e-19	Lipid	Long Chain Polyunsaturated Fatty Acid (n3 and n6)	0.0152541	83.2297
rs11644358	16	2248696	dodecadienoate (12:2)*	A	G	0.148718	0.162427	0.0211176	1.45e-14	Lipid	Fatty Acid, Dicarboxylate	0.00668011	55.0646
rs151154986	14	73573432	dodecadienoate (12:2)*	A	G	0.0295118	-0.604805	0.0437026	1.48e-43	Lipid	Fatty Acid, Dicarboxylate	0.020953	176.177
rs2338201	1	151873174	dodecadienoate (12:2)*	C	G	0.605298	0.11876	0.0152413	6.6e-15	Lipid	Fatty Acid, Dicarboxylate	0.00673921	55.6907
rs1126743	1	46930301	dodecanedioate (C12-DC)	A	G	0.791893	0.136271	0.0185101	1.81e-13	Lipid	Fatty Acid, Dicarboxylate	0.00612054	49.8201
rs11585983	1	46927092	dodecenedioate (C12:1-DC)*	C	T	0.792497	0.130435	0.0185658	2.13e-12	Lipid	Fatty Acid, Dicarboxylate	0.00559552	45.4381
rs11626972	14	73566890	dodecenedioate (C12:1-DC)*	G	A	0.422976	-0.191563	0.0152189	2.48e-36	Lipid	Fatty Acid, Dicarboxylate	0.0179128	146.664
rs58310495	12	21204777	eicosanedioate (C20-DC)	T	C	0.1559	0.16543	0.020708	1.36e-15	Lipid	Fatty Acid, Dicarboxylate	0.00720275	59.6217
rs174546	11	61802358	eicosapentaenoate (EPA; 20:5n3)	T	C	0.339212	-0.205114	0.0155289	7.83e-40	Lipid	Long Chain Polyunsaturated Fatty Acid (n3 and n6)	0.0188605	158.552
rs12318075	12	21208653	eicosenedioate (C20:1-DC)*	G	T	0.167049	0.348161	0.0201158	4.11e-67	Lipid	Fatty Acid, Dicarboxylate	0.0337329	273.803
rs12210538	6	110438805	eicosenoylcarnitine (C20:1)*	G	A	0.238098	-0.159442	0.0175029	8.28e-20	Lipid	Fatty Acid Metabolism (Acyl Carnitine, Monounsaturated)	0.00922339	75.6563
rs148982377	7	99477415	epiandrosterone sulfate	C	T	0.0331943	-1.32238	0.0376602	1e-200	Lipid	Androgenic Steroids	0.112239	1030.02
rs77227535	7	100431812	epiandrosterone sulfate	T	C	0.0119456	-0.422097	0.0664662	2.15e-10	Lipid	Androgenic Steroids	0.00420575	34.4639
rs969114	4	68472593	epiandrosterone sulfate	G	A	0.408762	0.0958139	0.0149277	1.38e-10	Lipid	Androgenic Steroids	0.00443731	35.0907
rs12210538	6	110438805	ergothioneine	G	A	0.239871	0.199498	0.0177735	3.09e-29	Xenobiotics	Food Component/Plant	0.0145135	120.646
rs273913	5	132325463	ergothioneine	C	T	0.620913	0.148456	0.0157804	5.08e-21	Xenobiotics	Food Component/Plant	0.0103752	85.9054
rs72692616	1	45941615	erythritol	A	G	0.0535583	-0.333531	0.0319348	1.56e-25	Xenobiotics	Food Component/Plant	0.0112778	92.9394
rs73840299	3	53243047	erythronate*	T	C	0.123148	-0.207994	0.0211326	7.4e-23	Carbohydrate	Aminosugar Metabolism	0.00934298	76.986
rs181558	4	22815619	ethyl beta-glucopyranoside	G	A	0.851206	-0.517415	0.0213548	1.09e-129	Xenobiotics	Food Component/Plant	0.0678154	573.116
rs12080335	1	219286645	ethylmalonate	C	T	0.111358	0.190796	0.0240265	2e-15	Amino Acid	Leucine, Isoleucine and Valine Metabolism	0.00720472	58.7672
rs1799958	12	120738280	ethylmalonate	A	G	0.262829	1.03014	0.0131042	1e-200	Amino Acid	Leucine, Isoleucine and Valine Metabolism	0.41121	5701.03
rs72817412	16	89075082	ethylmalonate	T	C	0.0430811	0.324498	0.0375085	5.09e-18	Amino Acid	Leucine, Isoleucine and Valine Metabolism	0.00868192	70.9307
rs138529890	2	32253285	etiocholanolone glucuronide	A	G	0.0346446	0.300052	0.0421122	1.04e-12	Lipid	Androgenic Steroids	0.00602207	47.1174
rs141232858	11	63107062	etiocholanolone glucuronide	C	A	0.0595802	0.846441	0.0308893	2.57e-165	Lipid	Androgenic Steroids	0.0802873	681.87
rs148982377	7	99477415	etiocholanolone glucuronide	C	T	0.0322643	-0.30445	0.0433578	2.19e-12	Lipid	Androgenic Steroids	0.00578817	45.3698
rs72794638	2	31561978	etiocholanolone glucuronide	C	T	0.0183451	0.433765	0.0563676	1.41e-14	Lipid	Androgenic Steroids	0.0067767	53.1711
rs2762353	6	25794203	ferulic acid 4-sulfate	G	A	0.562064	0.30171	0.0161178	3.46e-78	Xenobiotics	Food Component/Plant	0.0448132	343.094
rs2706762	2	70261338	flavin adenine dinucleotide (FAD)	T	C	0.14152	-0.501154	0.0247027	1.66e-91	Cofactors and Vitamins	Riboflavin Metabolism	0.0610268	406.077
rs62395307	6	31461735	flavin adenine dinucleotide (FAD)	A	G	0.0543113	0.260115	0.0396727	5.51e-11	Cofactors and Vitamins	Riboflavin Metabolism	0.00695023	43.736
rs151232	16	28569012	furaneol sulfate	C	T	0.504438	-0.241609	0.0181587	2.15e-40	Xenobiotics	Food Component/Plant	0.0291852	176.046
rs1446585	2	135649909	galactonate	G	A	0.322523	-0.121817	0.0166585	2.62e-13	Carbohydrate	Fructose, Mannose and Galactose Metabolism	0.00648487	48.9931
rs2108622	19	15879621	gamma-CEHC	T	C	0.296132	-0.303931	0.0164749	5.4e-76	Cofactors and Vitamins	Tocopherol Metabolism	0.0385085	330.259
rs2108622	19	15879621	gamma-CEHC glucuronide*	T	C	0.274106	-0.211418	0.0196247	4.61e-27	Cofactors and Vitamins	Tocopherol Metabolism	0.0177871	113.961
rs60296118	22	37024849	gamma-glutamyl-alpha-lysine	T	C	0.0542739	-0.23204	0.0339889	8.67e-12	Peptide	Gamma-glutamyl Amino Acid	0.00552729	45.7646
rs35594	16	16055069	gamma-glutamylcitrulline*	A	G	0.282336	-0.115555	0.0174221	3.3e-11	Peptide	Gamma-glutamyl Amino Acid	0.00541122	43.3566
rs3732055	2	210469984	gamma-glutamylcitrulline*	C	A	0.475947	0.0996742	0.0155205	1.34e-10	Peptide	Gamma-glutamyl Amino Acid	0.00495598	40.3683
rs10948077	6	43427026	gamma-glutamylglutamate	C	A	0.555738	0.0974923	0.0151682	1.3e-10	Peptide	Gamma-glutamyl Amino Acid	0.00469332	38.7798
rs3859862	22	24601103	gamma-glutamylglutamate	G	A	0.356992	-0.108569	0.0159844	1.1e-11	Peptide	Gamma-glutamyl Amino Acid	0.00541149	43.7995
rs2657879	12	56471554	gamma-glutamylglutamine	G	A	0.194492	-0.21245	0.0193581	5.06e-28	Peptide	Gamma-glutamyl Amino Acid	0.0141421	117.686
rs924138	16	16032907	gamma-glutamylglutamine	C	T	0.610616	0.116171	0.0161686	6.72e-13	Peptide	Gamma-glutamyl Amino Acid	0.00641759	51.401
rs1047891	2	210675783	gamma-glutamylglycine	A	C	0.30857	0.48432	0.0154368	1e-200	Peptide	Gamma-glutamyl Amino Acid	0.100091	916.04
rs1260326	2	27508073	gamma-glutamylthreonine	C	T	0.587798	0.106396	0.0158301	1.8e-11	Peptide	Gamma-glutamyl Amino Acid	0.00548553	45.2846
rs6004193	22	24598329	gamma-glutamyltryptophan	C	T	0.366134	-0.118486	0.0164246	5.44e-13	Peptide	Gamma-glutamyl Amino Acid	0.00651631	50.8457
rs12206654	6	111235631	gamma-glutamyltyrosine	C	T	0.144701	0.188854	0.0219253	7.09e-18	Peptide	Gamma-glutamyl Amino Acid	0.00882819	72.0918
rs150851429	16	71591928	gamma-glutamyltyrosine	C	G	0.0149847	0.415012	0.0629792	4.41e-11	Peptide	Gamma-glutamyl Amino Acid	0.00508443	41.7674
rs274554	5	132389258	gamma-glutamylvaline	C	T	0.838569	-0.152825	0.020322	5.47e-14	Peptide	Gamma-glutamyl Amino Acid	0.00632331	51.8438
rs28364331	4	99280138	gluconate	G	A	0.0144219	-0.995959	0.0607836	2.43e-60	Xenobiotics	Food Component/Plant	0.0281985	234.339
rs174695	22	19959946	glucuronide of piperine metabolite C17H21NO3 (3)*	T	C	0.440492	-0.174947	0.0178496	1.11e-22	Xenobiotics	Food Component/Plant	0.0150865	94.6931
rs174695	22	19959946	glucuronide of piperine metabolite C17H21NO3 (4)*	T	C	0.448614	-0.196419	0.0161254	3.94e-34	Xenobiotics	Food Component/Plant	0.0190865	144.611
rs174695	22	19959946	glucuronide of piperine metabolite C17H21NO3 (5)*	T	C	0.439702	-0.183984	0.0178467	6.41e-25	Xenobiotics	Food Component/Plant	0.0166789	105.876
rs62354638	5	36638487	glutamate	A	G	0.0318969	-0.267639	0.0413865	1e-10	Amino Acid	Glutamate Metabolism	0.00442384	36.6988
rs1260326	2	27508073	glutamine	C	T	0.587321	0.0988167	0.0157656	3.66e-10	Amino Acid	Glutamate Metabolism	0.00473346	39.1512
rs2657879	12	56471554	glutamine	G	A	0.194795	-0.289229	0.0192309	4.03e-51	Amino Acid	Glutamate Metabolism	0.0262421	222.062
rs1890452	1	75726823	glutamine conjugate of C6H10O2 (1)*	A	G	0.338987	0.139952	0.0158218	9.11e-19	Partially Characterized Molecules	Partially Characterized Molecules	0.00877771	70.4627
rs1890452	1	75726823	glutamine conjugate of C6H10O2 (2)*	A	G	0.336906	0.129157	0.0154782	7.15e-17	Partially Characterized Molecules	Partially Characterized Molecules	0.00745332	61.6362
rs150404394	1	75701297	glutamine conjugate of C7H12O2*	G	C	0.336711	0.113153	0.0158115	8.28e-13	Partially Characterized Molecules	Partially Characterized Molecules	0.00571903	45.1123
rs10774021	12	240132	glutamine_degradant*	T	C	0.651764	0.147532	0.0135304	1.11e-27	Partially Characterized Molecules	Partially Characterized Molecules	0.00988022	82.5647
rs146767775	5	151313145	glutamine_degradant*	T	G	0.0118372	-0.497256	0.0592585	4.81e-17	Partially Characterized Molecules	Partially Characterized Molecules	0.00578452	48.1571
rs17279437	3	45772602	glutamine_degradant*	A	G	0.0990947	0.238955	0.0212722	2.8e-29	Partially Characterized Molecules	Partially Characterized Molecules	0.0101951	85.3159
rs715	2	210678331	glutamine_degradant*	C	T	0.306727	-0.150822	0.0139745	3.73e-27	Partially Characterized Molecules	Partially Characterized Molecules	0.00967421	80.1426
rs1047891	2	210675783	glutarylcarnitine (C5-DC)	A	C	0.309205	-0.102111	0.0163686	4.43e-10	Amino Acid	Lysine Metabolism	0.00445421	36.7372
rs1134688	1	53216027	glutarylcarnitine (C5-DC)	G	T	0.228101	-0.247742	0.0178196	6.09e-44	Amino Acid	Lysine Metabolism	0.0216131	181.783
rs2062541	16	16033378	glutarylcarnitine (C5-DC)	A	G	0.611229	0.116396	0.015752	1.48e-13	Amino Acid	Lysine Metabolism	0.00643878	51.695
rs4873310	8	49077447	glutarylcarnitine (C5-DC)	T	A	0.538476	-0.218695	0.0150094	4.32e-48	Amino Acid	Lysine Metabolism	0.0237721	198.997
rs55936281	4	158727444	glutarylcarnitine (C5-DC)	T	C	0.265345	-0.130268	0.0170435	2.12e-14	Amino Acid	Lysine Metabolism	0.00661607	54.5664
rs74717771	5	36241853	glutarylcarnitine (C5-DC)	C	T	0.409674	-0.0983186	0.0151683	9.06e-11	Amino Acid	Lysine Metabolism	0.00467554	38.4491
rs78185702	15	76317894	glutarylcarnitine (C5-DC)	T	C	0.086938	0.205695	0.0266881	1.28e-14	Amino Acid	Lysine Metabolism	0.00671719	55.4872
rs8012	19	12899706	glutarylcarnitine (C5-DC)	G	A	0.548997	-0.308657	0.014854	6.65e-96	Amino Acid	Lysine Metabolism	0.0471771	407.146
rs8056893	16	68270489	glutarylcarnitine (C5-DC)	A	C	0.726541	-0.243374	0.0167221	5.51e-48	Amino Acid	Lysine Metabolism	0.0235359	197.477
rs62381616	5	139345344	glycerate	T	C	0.0307627	-0.275712	0.044263	4.7e-10	Carbohydrate	Glycolysis, Gluconeogenesis, and Pyruvate Metabolism	0.00453311	37.3681
rs1780318	1	21569132	glycerol 3-phosphate	T	A	0.943146	0.448805	0.0333781	3.25e-41	Lipid	Glycerolipid Metabolism	0.0216016	180.337
rs8138467	22	24061633	glycerophosphoethanolamine	A	G	0.0541428	-0.28206	0.0337281	6.13e-17	Lipid	Phospholipid Metabolism	0.00814853	67.5066
rs77692382	1	39941043	glycerophosphorylcholine (GPC)	T	C	0.249324	0.124343	0.0177226	2.28e-12	Lipid	Phospholipid Metabolism	0.00578748	47.3261
rs1047891	2	210675783	glycine	A	C	0.308122	0.574475	0.0149118	1e-200	Amino Acid	Glycine, Serine and Threonine Metabolism	0.14071	1348.49
rs2297442	9	6540540	glycine	C	T	0.291126	-0.120226	0.016222	1.25e-13	Amino Acid	Glycine, Serine and Threonine Metabolism	0.00596591	49.4962
rs13200784	6	25829405	glycine conjugate of C10H12O2*	T	A	0.255673	0.128732	0.0204231	2.91e-10	Partially Characterized Molecules	Partially Characterized Molecules	0.00630742	39.1511
rs2065996	1	46809569	glycine conjugate of C10H12O2*	A	G	0.174817	0.149179	0.0233265	1.6e-10	Partially Characterized Molecules	Partially Characterized Molecules	0.00642065	39.7616
rs143966491	10	94700521	glycine conjugate of C10H14O2 (1)*	A	G	0.0620609	0.398383	0.032061	1.89e-35	Partially Characterized Molecules	Partially Characterized Molecules	0.0184767	152.686
rs2130525	1	151929625	glycine conjugate of C10H14O2 (1)*	C	T	0.607041	-0.119218	0.015766	3.98e-14	Partially Characterized Molecules	Partially Characterized Molecules	0.00678077	55.2514
rs148982377	7	99477415	glyco-beta-muricholate**	C	T	0.0369674	0.889039	0.0427024	2.89e-96	Lipid	Primary Bile Acid Metabolism	0.0562771	428.165
rs3794806	17	30259885	glycochenodeoxycholate 3-sulfate	G	T	0.332574	0.140148	0.0162013	5.13e-18	Lipid	Primary Bile Acid Metabolism	0.00871957	71.3818
rs55971546	13	103065958	glycochenodeoxycholate 3-sulfate	T	C	0.0476396	0.385491	0.0359146	7.08e-27	Lipid	Primary Bile Acid Metabolism	0.0134843	110.866
rs56398830	13	103049340	glycochenodeoxycholate 3-sulfate	A	G	0.0131822	-0.487976	0.0673596	4.35e-13	Lipid	Primary Bile Acid Metabolism	0.00619515	50.587
rs3785912	17	50679576	glycochenodeoxycholate glucuronide (1)	T	C	0.349222	-0.142035	0.015955	5.47e-19	Lipid	Primary Bile Acid Metabolism	0.0091697	74.9249
rs4149056	12	21178615	glycochenodeoxycholate glucuronide (1)	C	T	0.153299	0.885028	0.0186235	1e-200	Lipid	Primary Bile Acid Metabolism	0.203336	2099.81
rs112344408	10	99840980	glycocholenate sulfate*	A	C	0.0591019	-0.47499	0.0320607	1.17e-49	Lipid	Secondary Bile Acid Metabolism	0.0250924	212.032
rs2724417	11	110376121	glycocholenate sulfate*	A	T	0.316907	0.183286	0.0164934	1.09e-28	Lipid	Secondary Bile Acid Metabolism	0.0145445	119.476
rs4149056	12	21178615	glycocholenate sulfate*	C	T	0.156072	0.611847	0.019827	1e-200	Lipid	Secondary Bile Acid Metabolism	0.0986157	901.604
rs212100	19	47873738	glycodeoxycholate 3-sulfate	C	T	0.838906	0.250753	0.0211885	2.59e-32	Lipid	Secondary Bile Acid Metabolism	0.0169948	138.032
rs4149056	12	21178615	glycodeoxycholate 3-sulfate	C	T	0.155769	0.522597	0.0206324	1.53e-141	Lipid	Secondary Bile Acid Metabolism	0.07183	623.6
rs55971546	13	103065958	glycodeoxycholate 3-sulfate	T	C	0.0471698	0.385342	0.0368116	1.21e-25	Lipid	Secondary Bile Acid Metabolism	0.0133476	108.956
rs3110095	17	30331992	glycohyocholate	T	C	0.485567	0.108494	0.0164438	4.17e-11	Lipid	Secondary Bile Acid Metabolism	0.00588057	41.1768
rs4149056	12	21178615	glycolithocholate sulfate*	C	T	0.155798	0.222427	0.0210234	3.69e-26	Lipid	Secondary Bile Acid Metabolism	0.0130141	107.542
rs55971546	13	103065958	glycolithocholate sulfate*	T	C	0.0474	0.390013	0.0363292	6.93e-27	Lipid	Secondary Bile Acid Metabolism	0.0137365	113.54
rs1871194	19	8218935	glycosyl ceramide (d18:1/20:0, d16:1/22:0)*	A	C	0.538395	0.183716	0.0159503	1.07e-30	Lipid	Hexosylceramides (HCER)	0.0167763	129.061
rs35818294	4	47543124	glycosyl ceramide (d18:1/20:0, d16:1/22:0)*	A	C	0.176848	0.29805	0.0199722	2.33e-50	Lipid	Hexosylceramides (HCER)	0.0258636	217.261
rs3750434	9	35739879	glycosyl ceramide (d18:1/20:0, d16:1/22:0)*	A	G	0.425553	0.118903	0.015437	1.33e-14	Lipid	Hexosylceramides (HCER)	0.00691225	57.2977
rs438568	20	12978039	glycosyl ceramide (d18:1/20:0, d16:1/22:0)*	G	A	0.615394	-0.115929	0.0156794	1.43e-13	Lipid	Hexosylceramides (HCER)	0.00636185	52.4756
rs35818294	4	47543124	glycosyl ceramide (d18:1/23:1, d17:1/24:1)*	A	C	0.188629	0.189918	0.0247935	1.86e-14	Lipid	Hexosylceramides (HCER)	0.0110405	58.6881
rs7160525	14	63765502	glycosyl ceramide (d18:1/23:1, d17:1/24:1)*	A	G	0.167425	0.158287	0.0254379	4.89e-10	Lipid	Hexosylceramides (HCER)	0.00698496	37.1049
rs35818294	4	47543124	glycosyl ceramide (d18:2/24:1, d18:1/24:2)*	A	C	0.176816	0.310981	0.0194636	1.83e-57	Lipid	Hexosylceramides (HCER)	0.0281524	236.842
rs6811245	4	48026772	glycosyl ceramide (d18:2/24:1, d18:1/24:2)*	G	A	0.356942	0.12248	0.0155038	2.79e-15	Lipid	Hexosylceramides (HCER)	0.00688665	56.8205
rs1047891	2	210675783	glycosyl-N-(2-hydroxynervonoyl)-sphingosine (d18:1/24:1(2OH))*	A	C	0.310591	0.108121	0.0158522	9.07e-12	Lipid	Hexosylceramides (HCER)	0.00500629	40.1814
rs13116684	4	48035909	glycosyl-N-(2-hydroxynervonoyl)-sphingosine (d18:1/24:1(2OH))*	G	A	0.211591	0.306432	0.0175248	1.84e-68	Lipid	Hexosylceramides (HCER)	0.031329	258.868
rs1570249	9	35752255	glycosyl-N-(2-hydroxynervonoyl)-sphingosine (d18:1/24:1(2OH))*	A	G	0.425868	0.133655	0.0148223	1.93e-19	Lipid	Hexosylceramides (HCER)	0.00873549	70.2971
rs558813	11	129852658	glycosyl-N-(2-hydroxynervonoyl)-sphingosine (d18:1/24:1(2OH))*	T	C	0.179955	0.189717	0.0188637	8.53e-24	Lipid	Hexosylceramides (HCER)	0.0106229	85.8959
rs35818294	4	47543124	glycosyl-N-behenoyl-sphingadienine (d18:2/22:0)*	A	C	0.176799	0.300353	0.0198764	1.37e-51	Lipid	Hexosylceramides (HCER)	0.0262591	219.972
rs3750434	9	35739879	glycosyl-N-behenoyl-sphingadienine (d18:2/22:0)*	A	G	0.425369	0.103985	0.0153983	1.45e-11	Lipid	Hexosylceramides (HCER)	0.00528599	43.602
rs4414928	4	48052104	glycosyl-N-behenoyl-sphingadienine (d18:2/22:0)*	G	C	0.21187	0.182779	0.0185805	7.79e-23	Lipid	Hexosylceramides (HCER)	0.0111571	91.7078
rs35818294	4	47543124	glycosyl-N-palmitoyl-sphingosine (d18:1/16:0)	A	C	0.176294	0.333482	0.02026	7.1e-61	Lipid	Hexosylceramides (HCER)	0.0322987	272.654
rs41342544	2	168363957	glycosyl-N-palmitoyl-sphingosine (d18:1/16:0)	C	T	0.232714	-0.119409	0.0182893	6.63e-11	Lipid	Hexosylceramides (HCER)	0.00509195	42.1059
rs7659411	4	47411104	glycosyl-N-palmitoyl-sphingosine (d18:1/16:0)	T	C	0.356362	0.116376	0.0159791	3.26e-13	Lipid	Hexosylceramides (HCER)	0.00621284	51.4325
rs10814274	9	35734959	glycosyl-N-stearoyl-sphingosine (d18:1/18:0)	T	C	0.425939	0.138078	0.0150874	5.6e-20	Lipid	Hexosylceramides (HCER)	0.00932362	77.3708
rs11736427	4	48037885	glycosyl-N-stearoyl-sphingosine (d18:1/18:0)	T	A	0.36902	0.102369	0.0154238	3.2e-11	Lipid	Hexosylceramides (HCER)	0.00488014	40.2772
rs1871194	19	8218935	glycosyl-N-stearoyl-sphingosine (d18:1/18:0)	A	C	0.537967	0.115364	0.0156978	2e-13	Lipid	Hexosylceramides (HCER)	0.00661606	50.244
rs2074798	19	18906763	glycosyl-N-stearoyl-sphingosine (d18:1/18:0)	C	T	0.645999	-0.109868	0.0156742	2.39e-12	Lipid	Hexosylceramides (HCER)	0.00552089	44.8009
rs35818294	4	47543124	glycosyl-N-stearoyl-sphingosine (d18:1/18:0)	A	C	0.176737	0.241784	0.0196559	8.96e-35	Lipid	Hexosylceramides (HCER)	0.0170118	141.167
rs9790720	4	47552471	glycosyl-N-tricosanoyl-sphingadienine (d18:2/23:0)*	A	T	0.237476	0.225509	0.0188351	4.93e-33	Lipid	Hexosylceramides (HCER)	0.0184175	136.295
rs57743625	12	21214699	glycoursodeoxycholic acid sulfate (1)	A	G	0.175625	0.170554	0.0223731	2.48e-14	Lipid	Secondary Bile Acid Metabolism	0.00842296	56.0893
rs11062102	12	239619	guanidinoacetate	C	T	0.655088	0.127499	0.0155718	2.66e-16	Amino Acid	Creatine Metabolism	0.00734601	60.4906
rs111245176	14	100351992	guanidinoacetate	T	C	0.0260594	0.314735	0.0461449	9.07e-12	Amino Acid	Creatine Metabolism	0.00502825	41.4906
rs34400381	11	65376421	guanidinoacetate	A	G	0.033471	-0.349215	0.0404895	6.42e-18	Amino Acid	Creatine Metabolism	0.00789041	65.4466
rs72629024	20	63521166	guanidinoacetate	G	C	0.144309	0.164008	0.0210294	6.24e-15	Amino Acid	Creatine Metabolism	0.00664309	53.9282
rs4149056	12	21178615	hexadecanedioate (C16-DC)	C	T	0.154974	0.515822	0.0197078	5.33e-151	Lipid	Fatty Acid, Dicarboxylate	0.0696881	618.069
rs4149056	12	21178615	hexadecenedioate (C16:1-DC)*	C	T	0.154714	0.643057	0.0197037	1e-200	Lipid	Fatty Acid, Dicarboxylate	0.108159	999.193
rs1171617	10	59707424	hexanoylcarnitine (C6)	T	G	0.768951	0.152178	0.0180475	3.4e-17	Lipid	Fatty Acid Metabolism (Acyl Carnitine, Medium Chain)	0.0082288	65.1071
rs2185152	1	75758325	hexanoylcarnitine (C6)	T	C	0.30837	-0.4316	0.0153412	3.83e-174	Lipid	Fatty Acid Metabolism (Acyl Carnitine, Medium Chain)	0.0794582	710.387
rs2631367	5	132369766	hexanoylcarnitine (C6)	G	C	0.522736	0.104741	0.0149388	2.36e-12	Lipid	Fatty Acid Metabolism (Acyl Carnitine, Medium Chain)	0.005474	45.2604
rs77010315	5	151343594	hexanoylcarnitine (C6)	A	C	0.012084	-0.452358	0.0682548	3.41e-11	Lipid	Fatty Acid Metabolism (Acyl Carnitine, Medium Chain)	0.00488568	40.4164
rs2817188	6	25807375	hexanoylglutamine	G	A	0.558744	0.317579	0.014934	2.37e-100	Lipid	Fatty Acid Metabolism (Acyl Glutamine)	0.0497321	424.854
rs77773255	1	75751508	hexanoylglutamine	A	G	0.306481	-0.285023	0.0160379	1.17e-70	Lipid	Fatty Acid Metabolism (Acyl Glutamine)	0.0345344	289.663
rs1047891	2	210675783	hexanoylglycine	A	C	0.333361	0.325618	0.018865	9.34e-67	Lipid	Fatty Acid Metabolism (Acyl Glycine)	0.0471251	296.536
rs190971563	17	74403426	hexanoylglycine	G	A	0.0220379	0.408369	0.0615057	3.15e-11	Lipid	Fatty Acid Metabolism (Acyl Glycine)	0.00718833	43.1888
rs7513363	1	75677758	hexanoylglycine	G	A	0.312542	-0.280778	0.0188464	3.38e-50	Lipid	Fatty Acid Metabolism (Acyl Glycine)	0.0338774	210.182
rs35260072	5	132295159	histidine betaine (hercynine)*	C	A	0.433266	0.110493	0.0166348	3.09e-11	Xenobiotics	Food Component/Plant	0.00599561	44.5024
rs4148325	2	233764663	histidine betaine (hercynine)*	T	C	0.326831	0.114335	0.0173086	3.96e-11	Xenobiotics	Food Component/Plant	0.00575222	43.4376
rs1047891	2	210675783	homoarginine	A	C	0.30892	-0.267116	0.0153908	1.79e-67	Amino Acid	Urea cycle; Arginine and Proline Metabolism	0.0304652	258.859
rs72623915	15	45355235	homoarginine	T	C	0.256124	0.355872	0.0159872	9.06e-110	Amino Acid	Urea cycle; Arginine and Proline Metabolism	0.0482579	418.01
rs8101881	19	32873722	homocitrulline	T	C	0.606808	0.254197	0.0152966	5.17e-62	Amino Acid	Urea cycle; Arginine and Proline Metabolism	0.0308338	254.168
rs2516788	5	132379873	homostachydrine*	C	G	0.371705	0.187544	0.0154083	4.4e-34	Xenobiotics	Food Component/Plant	0.0164285	137.448
rs74823953	5	151300049	homostachydrine*	T	C	0.0122841	-0.432514	0.0681367	2.19e-10	Xenobiotics	Food Component/Plant	0.00453948	37.4847
rs58909877	2	200531320	hydantoin-5-propionate	C	G	0.192289	0.130945	0.0194762	1.78e-11	Amino Acid	Histidine Metabolism	0.00532621	43.1109
rs7955759	12	95943386	hydantoin-5-propionate	A	G	0.246983	0.124952	0.0177719	2.05e-12	Amino Acid	Histidine Metabolism	0.00580749	47.4206
rs1177442	6	25808841	hydroxy-CMPF*	G	A	0.555481	-0.109911	0.015366	8.5e-13	Lipid	Fatty Acid, Dicarboxylate	0.00596584	49.4776
rs174568	11	61826344	hydroxypalmitoyl sphingomyelin (d18:1/16:0(OH))**	T	C	0.338794	0.281473	0.0156069	1.03e-72	Lipid	Sphingomyelins	0.0354957	303.212
rs1366463	5	115713487	hypotaurine	T	C	0.529549	-0.0963758	0.0146441	4.67e-11	Amino Acid	Methionine, Cysteine, SAM and Taurine Metabolism	0.00462793	37.9116
rs1595693	4	138122498	hypotaurine	C	T	0.325344	-0.114963	0.0156569	2.09e-13	Amino Acid	Methionine, Cysteine, SAM and Taurine Metabolism	0.00580192	47.1005
rs10774021	12	240132	imidazole lactate	T	C	0.651353	0.194878	0.0158871	1.37e-34	Amino Acid	Histidine Metabolism	0.0172488	144.572
rs11076256	16	58718562	imidazole lactate	T	C	0.0774033	0.714384	0.0271182	6.12e-153	Amino Acid	Histidine Metabolism	0.0728895	648.38
rs12601778	17	82233472	imidazole lactate	T	C	0.434368	-0.107145	0.0153104	2.59e-12	Amino Acid	Histidine Metabolism	0.00564112	45.8445
rs4150575	11	18334919	imidazole lactate	T	C	0.688358	0.107027	0.0165673	1.05e-10	Amino Acid	Histidine Metabolism	0.00491459	39.5701
rs7530513	1	88944228	imidazole lactate	A	G	0.50267	0.397623	0.0144873	7.69e-166	Amino Acid	Histidine Metabolism	0.0790498	707.023
rs11613331	12	242301	imidazole propionate	A	G	0.54595	0.128639	0.0154882	9.93e-17	Amino Acid	Histidine Metabolism	0.00820412	63.7108
rs72551330	2	233672032	indole-3-carboxylate	C	T	0.0172691	0.515087	0.0744747	4.64e-12	Amino Acid	Tryptophan Metabolism	0.00900524	45.2355
rs11575549	7	50462479	indoleacetate	T	C	0.0179246	-0.37948	0.056925	2.62e-11	Amino Acid	Tryptophan Metabolism	0.00506993	41.7802
rs1171617	10	59707424	indoleacetoylcarnitine*	T	G	0.771261	0.150283	0.0189893	2.49e-15	Amino Acid	Tryptophan Metabolism	0.00796877	59.4908
rs12924989	16	20431604	indoleacetoylcarnitine*	C	T	0.0694516	0.408759	0.0304871	5.46e-41	Amino Acid	Tryptophan Metabolism	0.0215966	171.422
rs28415528	1	151907285	indoleacetoylcarnitine*	A	G	0.320447	0.155435	0.0167291	1.52e-20	Amino Acid	Tryptophan Metabolism	0.0105222	82.3612
rs4783531	16	20486251	indoleacetylglutamine	G	T	0.682239	-0.210169	0.0186449	1.8e-29	Amino Acid	Tryptophan Metabolism	0.0191516	118.032
rs7554832	1	151966109	indoleacetylglutamine	A	T	0.349423	0.164663	0.0180343	6.82e-20	Amino Acid	Tryptophan Metabolism	0.0123274	76.7724
rs1505100	16	20470350	indolebutyrate	T	A	0.259936	-0.206969	0.0235241	1.39e-18	Amino Acid	Tryptophan Metabolism	0.0164807	73.7471
rs11647808	16	58736977	indolelactate	A	C	0.0790114	0.212473	0.0262875	6.34e-16	Amino Acid	Tryptophan Metabolism	0.00657024	54.3117
rs8061485	16	20463360	indolepropionate	C	T	0.278471	-0.175473	0.0171848	1.77e-24	Amino Acid	Tryptophan Metabolism	0.0123733	101.404
rs56113850	19	40847202	indolin-2-one	C	T	0.570252	-0.167321	0.0163687	1.58e-24	Xenobiotics	Food Component/Plant	0.0137218	96.2204
rs1171616	10	59708831	isobutyrylcarnitine (C4)	T	G	0.769799	0.143846	0.0186464	1.22e-14	Amino Acid	Leucine, Isoleucine and Valine Metabolism	0.00733348	58.0079
rs12208357	6	160122116	isobutyrylcarnitine (C4)	T	C	0.0692646	-0.460572	0.0297209	3.66e-54	Amino Acid	Leucine, Isoleucine and Valine Metabolism	0.0273503	230.129
rs28504259	4	88314718	isobutyrylcarnitine (C4)	G	C	0.352048	0.106097	0.0163475	8.58e-11	Amino Acid	Leucine, Isoleucine and Valine Metabolism	0.00513548	40.95
rs7111570	11	134271204	isobutyrylcarnitine (C4)	T	C	0.0276081	0.775156	0.0463532	8.94e-63	Amino Acid	Leucine, Isoleucine and Valine Metabolism	0.0322616	272.831
rs1047891	2	210675783	isobutyrylglycine	A	C	0.315507	0.226272	0.0174476	1.84e-38	Amino Acid	Leucine, Isoleucine and Valine Metabolism	0.0221141	168.25
rs7111570	11	134271204	isobutyrylglycine	T	C	0.02861	0.380813	0.0484631	3.91e-15	Amino Acid	Leucine, Isoleucine and Valine Metabolism	0.00806056	60.1978
rs2289329	15	40412960	isovalerylcarnitine (C5)	C	T	0.383907	-0.170244	0.0151609	2.93e-29	Amino Acid	Leucine, Isoleucine and Valine Metabolism	0.0137103	114.682
rs273900	5	132358913	isovalerylcarnitine (C5)	A	G	0.619835	-0.179927	0.0151695	1.88e-32	Amino Acid	Leucine, Isoleucine and Valine Metabolism	0.0152571	127.836
rs1047891	2	210675783	isovalerylglycine	A	C	0.313551	0.219408	0.0179333	2.03e-34	Amino Acid	Leucine, Isoleucine and Valine Metabolism	0.0207229	149.717
rs12921667	16	58733944	kynurenate	A	G	0.0780737	0.187106	0.0279306	2.1e-11	Amino Acid	Tryptophan Metabolism	0.00503972	41.6414
rs61825638	1	241550102	kynurenate	T	C	0.246249	0.33555	0.0171159	1.41e-85	Amino Acid	Tryptophan Metabolism	0.0417972	357.469
rs3184504	12	111446804	kynurenine	C	T	0.513669	-0.108142	0.0148104	2.84e-13	Amino Acid	Tryptophan Metabolism	0.00584298	48.3586
rs4843270	16	87844466	kynurenine	A	C	0.265349	0.205627	0.0165261	1.54e-35	Amino Acid	Tryptophan Metabolism	0.016485	136.471
rs61825638	1	241550102	kynurenine	T	C	0.246402	0.130031	0.0171027	2.89e-14	Amino Acid	Tryptophan Metabolism	0.00627925	51.8026
rs12352776	9	105105569	lactosyl-N-nervonoyl-sphingosine (d18:1/24:1)*	T	C	0.311561	0.125436	0.0164304	2.27e-14	Lipid	Lactosylceramides (LCER)	0.00674968	55.5943
rs12628919	22	42698730	lactosyl-N-nervonoyl-sphingosine (d18:1/24:1)*	A	G	0.0866869	-0.220611	0.0269099	2.44e-16	Lipid	Lactosylceramides (LCER)	0.0077065	63.8628
rs247617	16	56956804	lactosyl-N-nervonoyl-sphingosine (d18:1/24:1)*	A	C	0.326169	0.0993477	0.0160626	6.21e-10	Lipid	Lactosylceramides (LCER)	0.0043385	35.9747
rs3752246	19	1056493	lactosyl-N-nervonoyl-sphingosine (d18:1/24:1)*	C	G	0.825923	0.370376	0.0196507	3.05e-79	Lipid	Lactosylceramides (LCER)	0.0394454	337.023
rs3752246	19	1056493	lactosyl-N-palmitoyl-sphingosine (d18:1/16:0)	C	G	0.825091	0.207514	0.0200889	5.17e-25	Lipid	Lactosylceramides (LCER)	0.0124291	103.302
rs4738038	8	69855641	lactosyl-N-palmitoyl-sphingosine (d18:1/16:0)	G	A	0.459881	0.100727	0.0153861	5.89e-11	Lipid	Lactosylceramides (LCER)	0.0050403	41.0282
rs1171616	10	59708831	levulinoylcarnitine	T	G	0.775482	0.137117	0.0202439	1.26e-11	Xenobiotics	Food Component/Plant	0.0065469	45.1154
rs200374463	14	23976965	levulinoylcarnitine	T	G	0.0548509	0.387677	0.0363795	1.63e-26	Xenobiotics	Food Component/Plant	0.0155831	113.531
rs2229738	11	68794860	lignoceroylcarnitine (C24)*	T	C	0.0700571	0.188877	0.0300769	3.39e-10	Lipid	Fatty Acid Metabolism (Acyl Carnitine, Long Chain Saturated)	0.00464833	38.4204
rs72795121	5	132302631	lignoceroylcarnitine (C24)*	A	T	0.471372	-0.114315	0.0156068	2.39e-13	Lipid	Fatty Acid Metabolism (Acyl Carnitine, Long Chain Saturated)	0.00651254	52.881
rs7549319	1	53191895	lignoceroylcarnitine (C24)*	T	C	0.352023	-0.106413	0.0161534	4.47e-11	Lipid	Fatty Acid Metabolism (Acyl Carnitine, Long Chain Saturated)	0.00516595	42.5911
rs7656006	4	82633714	lignoceroylcarnitine (C24)*	C	T	0.188846	0.249772	0.0197003	7.77e-37	Lipid	Fatty Acid Metabolism (Acyl Carnitine, Long Chain Saturated)	0.019113	160.151
rs12210538	6	110438805	linolenoylcarnitine (C18:3)*	G	A	0.238293	-0.18284	0.017486	1.37e-25	Lipid	Fatty Acid Metabolism (Acyl Carnitine, Polyunsaturated)	0.0121359	100.454
rs2631367	5	132369766	linolenoylcarnitine (C18:3)*	G	C	0.522988	0.102345	0.0150745	1.13e-11	Lipid	Fatty Acid Metabolism (Acyl Carnitine, Polyunsaturated)	0.00522618	42.9537
rs324420	1	46405089	linoleoyl ethanolamide	A	C	0.21613	0.223529	0.0194671	1.62e-30	Lipid	Endocannabinoid	0.01693	124.03
rs28456	11	61822009	linoleoyl-arachidonoyl-glycerol (18:2/20:4) [1]*	G	A	0.30419	-0.328142	0.0169823	3.47e-83	Lipid	Diacylglycerol	0.0455816	368.075
rs3794991	19	19499787	linoleoyl-arachidonoyl-glycerol (18:2/20:4) [1]*	T	C	0.0819161	-0.212829	0.0293598	4.2e-13	Lipid	Diacylglycerol	0.00681308	52.8274
rs75627662	19	44910319	linoleoyl-arachidonoyl-glycerol (18:2/20:4) [1]*	T	C	0.199508	0.200541	0.0198647	5.79e-24	Lipid	Diacylglycerol	0.0128456	100.484
rs1651059	5	31674119	linoleoyl-arachidonoyl-glycerol (18:2/20:4) [2]*	G	A	0.086379	0.175082	0.0281955	5.31e-10	Lipid	Diacylglycerol	0.00483824	37.5036
rs174564	11	61820833	linoleoyl-arachidonoyl-glycerol (18:2/20:4) [2]*	G	A	0.338294	-0.326948	0.0164738	1.18e-87	Lipid	Diacylglycerol	0.0478571	388.278
rs483082	19	44912921	linoleoyl-arachidonoyl-glycerol (18:2/20:4) [2]*	T	G	0.224952	0.181667	0.0189232	7.98e-22	Lipid	Diacylglycerol	0.011508	90.0275
rs58542926	19	19268740	linoleoyl-arachidonoyl-glycerol (18:2/20:4) [2]*	T	C	0.0745506	-0.209338	0.0304765	6.47e-12	Lipid	Diacylglycerol	0.00604686	47.0327
rs1171618	10	59706183	linoleoylcarnitine (C18:2)*	C	T	0.374797	0.0970579	0.0156949	6.25e-10	Lipid	Fatty Acid Metabolism (Acyl Carnitine, Polyunsaturated)	0.00441478	35.5502
rs12210538	6	110438805	linoleoylcarnitine (C18:2)*	G	A	0.239215	-0.300546	0.0173208	1.91e-67	Lipid	Fatty Acid Metabolism (Acyl Carnitine, Polyunsaturated)	0.0328778	280.463
rs200838	5	132374707	linoleoylcarnitine (C18:2)*	C	A	0.521331	0.124988	0.0150915	1.21e-16	Lipid	Fatty Acid Metabolism (Acyl Carnitine, Polyunsaturated)	0.00779678	64.8211
rs10425975	19	47881378	lithocholate sulfate (1)	A	G	0.835107	0.227308	0.0210856	4.27e-27	Lipid	Secondary Bile Acid Metabolism	0.01423	112.553
rs4149051	12	21178123	lithocholate sulfate (1)	G	A	0.233905	0.123822	0.0183606	1.54e-11	Lipid	Secondary Bile Acid Metabolism	0.00549475	43.4992
rs1876717	8	49082409	lysine	G	T	0.538358	0.12435	0.0154543	8.53e-16	Amino Acid	Lysine Metabolism	0.00768596	63.3891
rs60296118	22	37024849	lysine	T	C	0.0543953	-0.232116	0.0338236	6.76e-12	Amino Acid	Lysine Metabolism	0.00554257	45.8919
rs9925773	16	68278961	lysine	G	A	0.728491	0.168922	0.0172095	9.64e-23	Amino Acid	Lysine Metabolism	0.0112878	93.6627
rs35121878	17	82232895	malate	C	T	0.463733	-0.172346	0.0150063	1.57e-30	Energy	TCA Cycle	0.0147734	121.114
rs6124830	20	46608139	malate	C	T	0.190456	0.186629	0.0192595	3.32e-22	Energy	TCA Cycle	0.0107405	87.6818
rs1260326	2	27508073	mannonate*	C	T	0.587149	0.211453	0.0149412	1.81e-45	Xenobiotics	Food Component/Plant	0.021677	180.471
rs1260326	2	27508073	mannose	C	T	0.586964	0.261363	0.0153277	3.4e-65	Carbohydrate	Fructose, Mannose and Galactose Metabolism	0.0331221	280.597
rs12210538	6	110438805	margaroylcarnitine (C17)*	G	A	0.23913	-0.119785	0.0178441	1.91e-11	Lipid	Fatty Acid Metabolism (Acyl Carnitine, Long Chain Saturated)	0.00522131	42.4831
rs200838	5	132374707	margaroylcarnitine (C17)*	C	A	0.52143	0.101318	0.015373	4.38e-11	Lipid	Fatty Acid Metabolism (Acyl Carnitine, Long Chain Saturated)	0.00512324	41.681
rs4149056	12	21178615	metabolonic lactone sulfate	C	T	0.15654	0.456077	0.0203329	1.98e-111	Partially Characterized Molecules	Partially Characterized Molecules	0.0549283	476.242
rs57991629	10	94909603	metabolonic lactone sulfate	C	T	0.196107	0.173928	0.0192353	1.54e-19	Partially Characterized Molecules	Partially Characterized Molecules	0.00953807	78.6475
rs776746	7	99672916	metabolonic lactone sulfate	C	T	0.936493	0.929459	0.029496	1e-200	Partially Characterized Molecules	Partially Characterized Molecules	0.102758	938.433
rs10201159	2	73631838	methionine sulfone	C	T	0.225085	-0.43144	0.0166023	6.99e-149	Amino Acid	Methionine, Cysteine, SAM and Taurine Metabolism	0.0649339	571.239
rs10422369	19	32872135	methionine sulfone	T	C	0.605058	0.104982	0.014827	1.44e-12	Amino Acid	Methionine, Cysteine, SAM and Taurine Metabolism	0.00526732	43.5373
rs11133665	5	1188170	methionine sulfone	A	G	0.291005	0.184693	0.0159261	4.27e-31	Amino Acid	Methionine, Cysteine, SAM and Taurine Metabolism	0.0140758	116.784
rs11568438	14	22813127	methionine sulfone	A	G	0.0197041	-0.343651	0.0518914	3.53e-11	Amino Acid	Methionine, Cysteine, SAM and Taurine Metabolism	0.00456225	37.7881
rs62471956	7	99823462	methionine sulfone	A	G	0.0485951	-0.234077	0.0336427	3.46e-12	Amino Acid	Methionine, Cysteine, SAM and Taurine Metabolism	0.00506647	41.8534
rs358235	4	22816599	methyl glucopyranoside (alpha + beta)	T	G	0.848979	-0.541833	0.0216405	2.36e-138	Xenobiotics	Food Component/Plant	0.0752827	629.474
rs3916	12	120739469	methylsuccinate	C	G	0.265586	0.386215	0.0168416	2.22e-116	Amino Acid	Leucine, Isoleucine and Valine Metabolism	0.0581881	491.423
rs11753995	6	160154334	methylsuccinoylcarnitine	A	G	0.165307	0.167972	0.0205925	3.44e-16	Amino Acid	Leucine, Isoleucine and Valine Metabolism	0.00778613	62.5267
rs12208357	6	160122116	methylsuccinoylcarnitine	T	C	0.0692172	0.239199	0.0299842	1.49e-15	Amino Acid	Leucine, Isoleucine and Valine Metabolism	0.00737244	59.0016
rs1799822	1	53213557	methylsuccinoylcarnitine	G	A	0.227421	-0.309205	0.0180659	1.14e-65	Amino Acid	Leucine, Isoleucine and Valine Metabolism	0.0335967	277.839
rs1799958	12	120738280	methylsuccinoylcarnitine	A	G	0.266162	0.323775	0.0170223	1.15e-80	Amino Acid	Leucine, Isoleucine and Valine Metabolism	0.0409508	341.382
rs6124830	20	46608139	methylsuccinoylcarnitine	C	T	0.191333	-0.185891	0.0196725	3.41e-21	Amino Acid	Leucine, Isoleucine and Valine Metabolism	0.0106932	85.281
rs72770483	16	24914993	myo-inositol	G	T	0.0681707	-0.187803	0.0296758	2.48e-10	Lipid	Inositol Metabolism	0.00448094	36.8011
rs364585	20	12982070	myristoyl dihydrosphingomyelin (d18:0/14:0)*	G	A	0.615567	-0.18196	0.0150294	9.71e-34	Lipid	Dihydrosphingomyelins	0.0156703	131.179
rs11242109	5	132341354	myristoylcarnitine (C14)	T	G	0.476654	-0.114789	0.0148237	9.66e-15	Lipid	Fatty Acid Metabolism (Acyl Carnitine, Long Chain Saturated)	0.00657389	54.4082
rs11239528	10	45459588	N,N,N-trimethyl-5-aminovalerate	G	A	0.247134	-0.114304	0.0173178	4.1e-11	Amino Acid	Lysine Metabolism	0.00486187	40.0523
rs11871125	17	19529080	N,N,N-trimethyl-5-aminovalerate	T	C	0.394753	0.113223	0.0154553	2.37e-13	Amino Acid	Lysine Metabolism	0.00612572	49.7947
rs272857	5	132349604	N,N,N-trimethyl-5-aminovalerate	A	G	0.626691	-0.17937	0.0153843	2.06e-31	Amino Acid	Lysine Metabolism	0.015054	125.375
rs12356193	10	59653595	N,N-dimethylalanine	G	A	0.165834	-0.14051	0.0210071	2.25e-11	Amino Acid	Alanine and Aspartate Metabolism	0.00546224	45.0803
rs17279437	3	45772602	N,N-dimethylalanine	A	G	0.0991962	0.221212	0.025695	7.36e-18	Amino Acid	Alanine and Aspartate Metabolism	0.00874526	72.4232
rs316022	6	160246568	N1-methyladenosine	A	G	0.771891	-0.113672	0.0174868	8.01e-11	Nucleotide	Purine Metabolism, Adenine containing	0.00455025	37.2632
rs2947860	2	73628259	N2,N5-diacetylornithine	G	A	0.232584	0.425681	0.0176761	3.83e-128	Amino Acid	Urea cycle; Arginine and Proline Metabolism	0.0646858	523.053
rs13538	2	73641201	N2-acetyl,N6,N6-dimethyllysine	G	A	0.23407	0.642501	0.017019	1e-200	Amino Acid	Lysine Metabolism	0.148017	1368.32
rs2147896	10	98388419	N2-acetyl,N6,N6-dimethyllysine	G	A	0.344602	-1.07466	0.0110037	1e-200	Amino Acid	Lysine Metabolism	0.521669	8595.04
rs13538	2	73641201	N2-acetyl,N6-methyllysine	G	A	0.231228	0.874326	0.0157138	1e-200	Amino Acid	Lysine Metabolism	0.271778	3006.19
rs2147896	10	98388419	N2-acetyl,N6-methyllysine	G	A	0.349522	-0.991253	0.0120627	1e-200	Amino Acid	Lysine Metabolism	0.446793	6508.78
rs117958023	15	84895338	N4-acetylcytidine	C	T	0.0116781	-0.507065	0.0731082	4.04e-12	Nucleotide	Pyrimidine Metabolism, Cytidine containing	0.0059351	44.2118
rs181671	10	117628395	N4-acetylcytidine	T	C	0.538112	-0.141246	0.0158727	5.65e-19	Nucleotide	Pyrimidine Metabolism, Cytidine containing	0.00991726	72.7806
rs72754973	15	84957775	N4-acetylcytidine	G	T	0.0629385	-0.412189	0.0321294	1.13e-37	Nucleotide	Pyrimidine Metabolism, Cytidine containing	0.0200404	151.537
rs758427	17	19717164	N4-acetylcytidine	G	A	0.266365	-0.117044	0.017749	4.27e-11	Nucleotide	Pyrimidine Metabolism, Cytidine containing	0.00535409	39.8712
rs117962473	11	65530339	N6,N6,N6-trimethyllysine	T	C	0.010469	0.467413	0.0728229	1.38e-10	Amino Acid	Lysine Metabolism	0.00452654	37.1272
rs34400381	11	65376421	N6,N6,N6-trimethyllysine	A	G	0.0338309	0.469497	0.0405773	5.82e-31	Amino Acid	Lysine Metabolism	0.0144099	119.465
rs9925773	16	68278961	N6,N6,N6-trimethyllysine	G	A	0.72763	0.116283	0.0166506	2.87e-12	Amino Acid	Lysine Metabolism	0.0053596	43.8299
rs2147896	10	98388419	N6,N6-dimethyllysine	G	A	0.358484	-1.16401	0.00952574	1e-200	Amino Acid	Lysine Metabolism	0.62319	13652.6
rs13894	17	7626584	N6-acetyllysine	A	G	0.073424	-0.619273	0.0281742	4.46e-107	Amino Acid	Lysine Metabolism	0.0521811	453.149
rs651578	6	25873655	N6-carbamoylthreonyladenosine	C	T	0.23977	0.108058	0.0166901	9.52e-11	Nucleotide	Purine Metabolism, Adenine containing	0.0042568	34.884
rs10164318	19	32968392	N6-methyllysine	G	T	0.672121	0.148538	0.0163816	1.22e-19	Amino Acid	Lysine Metabolism	0.00972448	80.9951
rs73331767	10	98385309	N6-methyllysine	A	G	0.0515993	-1.22273	0.0320767	1e-200	Amino Acid	Lysine Metabolism	0.146328	1419.79
rs13538	2	73641201	N-acetyl-1-methylhistidine*	G	A	0.23571	0.939013	0.0150967	1e-200	Amino Acid	Histidine Metabolism	0.317694	3526.13
rs7108760	11	67647176	N-acetyl-1-methylhistidine*	G	A	0.825722	0.139382	0.0209091	2.63e-11	Amino Acid	Histidine Metabolism	0.00559139	42.2218
rs10201159	2	73631838	N-acetyl-2-aminoadipate	C	T	0.229125	0.399844	0.0184741	7e-104	Amino Acid	Lysine Metabolism	0.0564765	453.656
rs13408433	2	73655945	N-acetyl-2-aminooctanoate*	A	G	0.224806	0.550866	0.0167852	1e-200	Lipid	Fatty Acid, Amino	0.105765	973.866
rs2470528	3	15643959	N-acetyl-2-aminooctanoate*	G	T	0.051569	0.212549	0.0337026	2.85e-10	Lipid	Fatty Acid, Amino	0.00441919	36.487
rs6546869	2	73668638	N-acetyl-3-methylhistidine*	A	G	0.237143	0.416049	0.018991	2.19e-106	Amino Acid	Histidine Metabolism	0.0626286	467.557
rs148804382	3	52078217	N-acetylalanine	A	C	0.0105283	0.453765	0.071571	2.3e-10	Amino Acid	Alanine and Aspartate Metabolism	0.00428996	34.9803
rs78450880	2	73594254	N-acetylalliin	G	T	0.243318	0.233237	0.0217141	6.51e-27	Xenobiotics	Food Component/Plant	0.0200315	110.851
rs10168931	2	73650092	N-acetylarginine	A	G	0.224006	1.02674	0.0143679	1e-200	Amino Acid	Urea cycle; Arginine and Proline Metabolism	0.366496	4772.8
rs1171617	10	59707424	N-acetylarginine	T	G	0.769646	0.152433	0.0185038	1.75e-16	Amino Acid	Urea cycle; Arginine and Proline Metabolism	0.00823901	65.4212
rs2453583	17	19538723	N-acetylarginine	T	A	0.393038	0.107413	0.0158065	1.08e-11	Amino Acid	Urea cycle; Arginine and Proline Metabolism	0.00550478	44.7525
rs10168931	2	73650092	N-acetylasparagine	A	G	0.231687	1.08934	0.0139635	1e-200	Amino Acid	Alanine and Aspartate Metabolism	0.422471	5790.67
rs8012505	14	104104717	N-acetylasparagine	G	C	0.131248	0.264105	0.0229798	1.43e-30	Amino Acid	Alanine and Aspartate Metabolism	0.0159064	127.368
rs609280	11	49218635	N-acetyl-aspartyl-glutamate (NAAG)	T	C	0.391878	-0.577144	0.0148355	1e-200	Amino Acid	Glutamate Metabolism	0.15876	1451.83
rs1055338	10	16513465	N-acetyl-beta-alanine	C	T	0.0817102	-0.365786	0.0267705	1.67e-42	Nucleotide	Pyrimidine Metabolism, Uracil containing	0.0200789	167.222
rs4028374	10	16429629	N-acetyl-beta-alanine	T	G	0.4767	-0.188504	0.0147962	3.54e-37	Nucleotide	Pyrimidine Metabolism, Uracil containing	0.0177283	147.526
rs6800284	3	30717464	N-acetylcarnosine	T	C	0.430994	-0.16888	0.0120654	1.62e-44	Amino Acid	Histidine Metabolism	0.0139886	115.823
rs72917725	6	89153742	N-acetylcarnosine	T	C	0.027886	0.445518	0.0360816	5.02e-35	Amino Acid	Histidine Metabolism	0.0107613	89.3112
rs9524869	13	95261421	N-acetylcarnosine	G	C	0.204643	0.243231	0.01483	1.87e-60	Amino Acid	Histidine Metabolism	0.0192587	160.257
rs13538	2	73641201	N-acetylcitrulline	G	A	0.249658	1.01162	0.0147697	1e-200	Amino Acid	Urea cycle; Arginine and Proline Metabolism	0.383415	4546.88
rs2076007	6	167294271	N-acetylglucosamine/N-acetylgalactosamine	T	C	0.107571	0.361234	0.0235676	5e-53	Carbohydrate	Aminosugar Metabolism	0.0250539	203.603
rs13133517	4	177440833	N-acetylglucosaminylasparagine	C	T	0.340305	0.145101	0.0159894	1.14e-19	Carbohydrate	Aminosugar Metabolism	0.00945328	77.5504
rs2076007	6	167294271	N-acetylglucosaminylasparagine	T	C	0.105759	-0.53958	0.0238664	3.59e-113	Carbohydrate	Aminosugar Metabolism	0.0550698	473.519
rs28929474	14	94378610	N-acetylglucosaminylasparagine	T	C	0.0178242	0.441029	0.0571309	1.17e-14	Carbohydrate	Aminosugar Metabolism	0.00681026	55.7676
rs78357146	17	66308933	N-acetylglucosaminylasparagine	G	A	0.0297443	0.352596	0.0449571	4.4e-15	Carbohydrate	Aminosugar Metabolism	0.00717587	58.7904
rs10168931	2	73650092	N-acetylglutamate	A	G	0.224014	0.123014	0.0183105	1.84e-11	Amino Acid	Glutamate Metabolism	0.005261	41.1523
rs10168931	2	73650092	N-acetylglutamine	A	G	0.224577	0.938251	0.0147367	1e-200	Amino Acid	Glutamate Metabolism	0.3066	3608.1
rs1047891	2	210675783	N-acetylglycine	A	C	0.307889	0.381478	0.0157461	1.16e-129	Amino Acid	Glycine, Serine and Threonine Metabolism	0.062021	543.853
rs596603	11	67592132	N-acetylglycine	G	T	0.572668	-0.115999	0.0149808	9.7e-15	Amino Acid	Glycine, Serine and Threonine Metabolism	0.00658577	54.2221
rs34985488	7	101174620	N-acetylhistidine	G	A	0.0654796	-0.751607	0.0311967	2.99e-128	Amino Acid	Histidine Metabolism	0.0691363	523.315
rs6546861	2	73622734	N-acetylhistidine	T	C	0.236913	0.381183	0.018066	8.04e-99	Amino Acid	Histidine Metabolism	0.0525364	389.699
rs75082775	7	101171479	N-acetylhistidine	C	G	0.0489496	0.417184	0.0367413	7.03e-30	Amino Acid	Histidine Metabolism	0.0162046	115.218
rs10445262	17	5039881	N-acetyl-isoputreanine	G	A	0.246236	-0.153063	0.0175429	2.66e-18	Amino Acid	Polyamine Metabolism	0.00869676	71.6495
rs4725969	7	150861427	N-acetyl-isoputreanine	T	C	0.331866	-0.229696	0.0160312	1.46e-46	Amino Acid	Polyamine Metabolism	0.0233972	193.099
rs4838735	10	133382797	N-acetyl-isoputreanine	A	C	0.714215	-0.245787	0.0166231	1.81e-49	Amino Acid	Polyamine Metabolism	0.0246613	204.15
rs62492368	7	150840547	N-acetyl-isoputreanine	A	G	0.303726	0.32387	0.0161108	6.99e-90	Amino Acid	Polyamine Metabolism	0.0443643	374.919
rs10168931	2	73650092	N-acetylkynurenine (2)	A	G	0.260117	0.594726	0.0185024	1e-200	Amino Acid	Tryptophan Metabolism	0.136143	973.332
rs12209125	6	25769561	N-acetylkynurenine (2)	C	A	0.400016	-0.13445	0.0177628	3.76e-14	Amino Acid	Tryptophan Metabolism	0.00867698	53.778
rs61825638	1	241550102	N-acetylkynurenine (2)	T	C	0.255195	0.166703	0.0198436	4.43e-17	Amino Acid	Tryptophan Metabolism	0.0105641	65.7482
rs72897843	17	78204884	N-acetylkynurenine (2)	T	C	0.102264	0.178036	0.028607	4.86e-10	Amino Acid	Tryptophan Metabolism	0.00581992	36.1952
rs948445	11	67647021	N-acetylkynurenine (2)	T	C	0.835857	0.275588	0.0234162	5.63e-32	Amino Acid	Tryptophan Metabolism	0.0208403	130.662
rs10168931	2	73650092	N-acetylleucine	A	G	0.229457	0.616391	0.0171463	1e-200	Amino Acid	Leucine, Isoleucine and Valine Metabolism	0.134351	1223.62
rs148804382	3	52078217	N-acetylmethionine	A	C	0.010637	0.54705	0.0752244	3.54e-13	Amino Acid	Methionine, Cysteine, SAM and Taurine Metabolism	0.00629882	50.0444
rs58423714	1	183135750	N-acetylneuraminate	C	A	0.0126482	0.578202	0.0645924	3.51e-19	Carbohydrate	Aminosugar Metabolism	0.00835006	68.8871
rs10168931	2	73650092	N-acetylphenylalanine	A	G	0.223657	0.661788	0.0161862	1e-200	Amino Acid	Phenylalanine Metabolism	0.152091	1472.11
rs2328895	6	25801855	N-acetylphenylalanine	T	C	0.555529	0.147566	0.0148719	3.32e-23	Amino Acid	Phenylalanine Metabolism	0.0107536	89.3444
rs7108760	11	67647176	N-acetylphenylalanine	G	A	0.82519	0.261511	0.0195394	7.52e-41	Amino Acid	Phenylalanine Metabolism	0.0197301	163.916
chr22:18972580:c:t	22	18972580	N-acetylproline	T	C	0.0936698	0.177636	0.0283909	3.93e-10	Amino Acid	Urea cycle; Arginine and Proline Metabolism	0.00535769	44.5845
rs1049742	7	150857465	N-acetylputrescine	T	C	0.0778669	0.206891	0.0279307	1.29e-13	Amino Acid	Polyamine Metabolism	0.00614695	50.9023
rs4921913	8	18414867	N-acetylputrescine	T	C	0.774954	-0.592443	0.0167581	1e-200	Amino Acid	Polyamine Metabolism	0.122425	1138.77
rs148804382	3	52078217	N-acetylserine	A	C	0.0107169	0.489725	0.0707077	4.33e-12	Amino Acid	Glycine, Serine and Threonine Metabolism	0.00508539	41.484
rs10795395	10	16440482	N-acetyltaurine	G	C	0.477764	-0.212083	0.0142756	6.33e-50	Amino Acid	Methionine, Cysteine, SAM and Taurine Metabolism	0.0224451	185.819
rs4986782	8	18222607	N-acetyltaurine	A	G	0.0182755	-0.421347	0.0529724	1.8e-15	Amino Acid	Methionine, Cysteine, SAM and Taurine Metabolism	0.00637043	52.2583
rs6602129	10	16513333	N-acetyltaurine	G	A	0.0820351	-0.309459	0.0259822	1.04e-32	Amino Acid	Methionine, Cysteine, SAM and Taurine Metabolism	0.0144232	118.333
rs10168931	2	73650092	N-acetyltyrosine	A	G	0.230376	0.769093	0.0165494	1e-200	Amino Acid	Tyrosine Metabolism	0.209751	2075.61
rs7108760	11	67647176	N-acetyltyrosine	G	A	0.828286	0.29997	0.0208317	5.2e-47	Amino Acid	Tyrosine Metabolism	0.025596	203.79
rs10168931	2	73650092	N-alpha-acetylornithine	A	G	0.237802	0.203073	0.02127	1.33e-21	Amino Acid	Urea cycle; Arginine and Proline Metabolism	0.0149492	84.8797
rs10168931	2	73650092	N-delta-acetylornithine	A	G	0.225303	-0.942521	0.0149749	1e-200	Amino Acid	Urea cycle; Arginine and Proline Metabolism	0.310107	3702.97
rs11242109	5	132341354	nervonoylcarnitine (C24:1)*	T	G	0.474126	-0.126411	0.0155821	4.96e-16	Lipid	Fatty Acid Metabolism (Acyl Carnitine, Monounsaturated)	0.00796847	63.1594
rs2229738	11	68794860	nervonoylcarnitine (C24:1)*	T	C	0.0708932	0.197526	0.0301077	5.36e-11	Lipid	Fatty Acid Metabolism (Acyl Carnitine, Monounsaturated)	0.00513983	40.6543
rs7656006	4	82633714	nervonoylcarnitine (C24:1)*	C	T	0.190234	0.232967	0.019803	5.97e-32	Lipid	Fatty Acid Metabolism (Acyl Carnitine, Monounsaturated)	0.0167212	133.697
rs3845642	2	143041434	N-formylanthranilic acid	A	G	0.728031	-0.152512	0.0182125	5.57e-17	Amino Acid	Tryptophan Metabolism	0.00921101	68.5348
rs72897835	17	78202449	N-formylanthranilic acid	G	T	0.102679	0.821601	0.0248416	1e-200	Amino Acid	Tryptophan Metabolism	0.124389	1065.73
rs504434	9	127715489	N-formylmethionine	A	G	0.510457	-0.167923	0.0144172	2.37e-31	Amino Acid	Methionine, Cysteine, SAM and Taurine Metabolism	0.0140929	117.528
rs174535	11	61783884	nisinate (24:6n3)	C	T	0.315025	-0.15576	0.0219644	1.33e-12	Lipid	Long Chain Polyunsaturated Fatty Acid (n3 and n6)	0.0104704	50.2605
rs9313052	5	3538648	N-lactoyl valine	C	G	0.574076	0.0942607	0.0152387	6.19e-10	Amino Acid	Leucine, Isoleucine and Valine Metabolism	0.00434503	34.1308
rs324420	1	46405089	N-oleoylserine	A	C	0.212175	0.226748	0.0190987	1.65e-32	Lipid	Endocannabinoid	0.0171886	132.551
rs73063122	12	21208279	N-oleoylserine	C	A	0.169704	0.203372	0.0207931	1.36e-22	Lipid	Endocannabinoid	0.0116557	89.274
rs324420	1	46405089	N-oleoyltaurine	A	C	0.213306	0.238942	0.0192045	1.55e-35	Lipid	Endocannabinoid	0.0191613	143.84
rs57743625	12	21214699	N-oleoyltaurine	A	G	0.168707	0.15086	0.0211018	8.73e-13	Lipid	Endocannabinoid	0.0063836	47.2273
rs17843966	4	158708662	nonanoylcarnitine (C9)	C	A	0.261665	-0.201561	0.0176917	4.53e-30	Lipid	Fatty Acid Metabolism (Acyl Carnitine, Medium Chain)	0.0156979	121.988
rs2185152	1	75758325	nonanoylcarnitine (C9)	T	C	0.302297	-0.379035	0.0163653	1.13e-118	Lipid	Fatty Acid Metabolism (Acyl Carnitine, Medium Chain)	0.0606029	494.23
rs1047891	2	210675783	N-palmitoylglycine	A	C	0.310194	0.246863	0.0161005	4.63e-53	Lipid	Fatty Acid Metabolism (Acyl Glycine)	0.0260797	219.821
rs324420	1	46405089	N-palmitoylglycine	A	C	0.208425	0.335583	0.0181115	1.21e-76	Lipid	Fatty Acid Metabolism (Acyl Glycine)	0.0371597	317.395
rs7157785	14	63768838	N-palmitoyl-heptadecasphingosine (d17:1/16:0)*	T	G	0.170201	0.257687	0.0213284	1.32e-33	Lipid	Ceramides	0.0187564	136.079
rs1466448	19	8224635	N-stearoyl-sphingadienine (d18:2/18:0)*	A	C	0.812968	0.156554	0.0204916	2.17e-14	Lipid	Ceramides	0.00745328	54.1868
rs364585	20	12982070	N-stearoyl-sphinganine (d18:0/18:0)*	G	A	0.605932	-0.114573	0.0175115	6.04e-11	Lipid	Dihydroceramides	0.00626888	42.4178
rs1466448	19	8224635	N-stearoyl-sphingosine (d18:1/18:0)*	A	C	0.808784	0.20766	0.0192038	2.97e-27	Lipid	Ceramides	0.0133381	111.391
rs364585	20	12982070	N-stearoyl-sphingosine (d18:1/18:0)*	G	A	0.615688	-0.116661	0.0156937	1.06e-13	Lipid	Ceramides	0.0064406	53.4145
rs2108622	19	15879621	N-succinyl-phenylalanine	T	C	0.279276	-0.203069	0.0197712	9.53e-25	Amino Acid	Phenylalanine Metabolism	0.0166004	104.475
rs2817188	6	25807375	N-succinyl-phenylalanine	G	A	0.533506	-0.364471	0.0171842	7.78e-100	Amino Acid	Phenylalanine Metabolism	0.0661213	438.341
rs2108622	19	15879621	octadecadienedioate (C18:2-DC)*	T	C	0.296643	-0.168743	0.0164704	1.24e-24	Lipid	Fatty Acid, Dicarboxylate	0.0118821	98.8449
rs4149056	12	21178615	octadecadienedioate (C18:2-DC)*	C	T	0.155441	0.557749	0.0200331	1.37e-170	Lipid	Fatty Acid, Dicarboxylate	0.0816776	731.372
rs1053094	4	186211877	octadecanedioylcarnitine (C18-DC)*	T	A	0.47656	0.119333	0.014961	1.51e-15	Lipid	Fatty Acid Metabolism (Acyl Carnitine, Dicarboxylate)	0.00710453	57.2215
rs2108622	19	15879621	octadecanedioylcarnitine (C18-DC)*	T	C	0.296554	-0.177705	0.0162276	6.59e-28	Lipid	Fatty Acid Metabolism (Acyl Carnitine, Dicarboxylate)	0.0131754	107.304
rs4149056	12	21178615	octadecanedioylcarnitine (C18-DC)*	C	T	0.158107	0.524674	0.0196894	1.91e-156	Lipid	Fatty Acid Metabolism (Acyl Carnitine, Dicarboxylate)	0.0732853	635.81
rs4997685	4	186204370	octadecanedioylcarnitine (C18-DC)*	T	C	0.815573	0.213838	0.0191665	6.63e-29	Lipid	Fatty Acid Metabolism (Acyl Carnitine, Dicarboxylate)	0.0137558	111.749
rs72738356	14	73559459	octadecanedioylcarnitine (C18-DC)*	A	G	0.224815	-0.126732	0.0181225	2.69e-12	Lipid	Fatty Acid Metabolism (Acyl Carnitine, Dicarboxylate)	0.005598	44.1354
rs4149056	12	21178615	octadecenedioate (C18:1-DC)	C	T	0.155145	0.479794	0.0200349	9.72e-127	Lipid	Fatty Acid, Dicarboxylate	0.0603475	530.356
rs62107766	19	15872675	octadecenedioate (C18:1-DC)	A	T	0.296127	-0.163201	0.0163224	1.55e-23	Lipid	Fatty Acid, Dicarboxylate	0.0111032	92.1695
rs4149056	12	21178615	octadecenedioylcarnitine (C18:1-DC)*	C	T	0.155863	0.564187	0.0195475	3.55e-183	Lipid	Fatty Acid Metabolism (Acyl Carnitine, Dicarboxylate)	0.0837591	752.903
rs79400241	19	15873592	octadecenedioylcarnitine (C18:1-DC)*	G	C	0.295821	-0.150725	0.0162078	1.41e-20	Lipid	Fatty Acid Metabolism (Acyl Carnitine, Dicarboxylate)	0.00946483	78.1812
rs17843929	4	158715961	octanoylcarnitine (C8)	T	C	0.264688	-0.190654	0.0168872	1.47e-29	Lipid	Fatty Acid Metabolism (Acyl Carnitine, Medium Chain)	0.0141491	117.716
rs2062541	16	16033378	octanoylcarnitine (C8)	A	G	0.611537	0.111613	0.0156895	1.13e-12	Lipid	Fatty Acid Metabolism (Acyl Carnitine, Medium Chain)	0.00591878	47.4178
rs2185152	1	75758325	octanoylcarnitine (C8)	T	C	0.309031	-0.390576	0.0155337	1.65e-139	Lipid	Fatty Acid Metabolism (Acyl Carnitine, Medium Chain)	0.0651481	572.418
rs324420	1	46405089	oleoyl ethanolamide	A	C	0.208976	0.266532	0.0184136	1.75e-47	Lipid	Endocannabinoid	0.0234863	197.965
rs12210538	6	110438805	oleoylcarnitine (C18:1)	G	A	0.238476	-0.206373	0.0174839	3.74e-32	Lipid	Fatty Acid Metabolism (Acyl Carnitine, Monounsaturated)	0.0154691	129.499
rs116843064	19	8364439	oleoyl-linoleoyl-glycerol (18:1/18:2) [2]	A	G	0.0215234	-0.329743	0.0530687	5.18e-10	Lipid	Diacylglycerol	0.00457976	37.0781
rs483082	19	44912921	oleoyl-linoleoyl-glycerol (18:1/18:2) [2]	T	G	0.224256	0.136317	0.0186543	2.72e-13	Lipid	Diacylglycerol	0.00646536	52.4369
rs7555577	1	62568692	oleoyl-linoleoyl-glycerol (18:1/18:2) [2]	C	A	0.663946	0.111763	0.0163847	9.03e-12	Lipid	Diacylglycerol	0.00557401	44.6234
rs17788484	6	131573218	ornithine	T	C	0.0193219	0.440403	0.0558702	3.21e-15	Amino Acid	Urea cycle; Arginine and Proline Metabolism	0.00735033	60.9189
rs16835929	3	124736367	orotate	G	A	0.177823	-0.635252	0.0188653	1e-200	Nucleotide	Pyrimidine Metabolism, Orotate containing	0.117998	1084.99
rs4316067	7	33041902	orotate	G	A	0.294963	-0.341496	0.0164847	2.49e-95	Nucleotide	Pyrimidine Metabolism, Orotate containing	0.0485044	402.667
rs78625720	17	75144846	orotidine	A	G	0.0265791	-1.69648	0.0415833	1e-200	Nucleotide	Pyrimidine Metabolism, Orotate containing	0.148925	1398.65
rs6151429	22	50625049	O-sulfo-L-tyrosine	C	T	0.0751308	0.28547	0.0282603	5.44e-24	Xenobiotics	Chemical	0.0113253	94.1259
rs62381198	5	138843482	oxalate (ethanedioate)	T	C	0.0258779	-0.317886	0.047336	1.87e-11	Cofactors and Vitamins	Ascorbate and Aldarate Metabolism	0.00509466	41.8416
rs603424	10	100315722	palmitoleate (16:1n7)	A	G	0.176107	-0.128142	0.0188908	1.17e-11	Lipid	Long Chain Monounsaturated Fatty Acid	0.00476497	39.4657
rs603424	10	100315722	palmitoleoylcarnitine (C16:1)*	A	G	0.176138	-0.130369	0.0189289	5.69e-12	Lipid	Fatty Acid Metabolism (Acyl Carnitine, Monounsaturated)	0.00493272	40.7281
rs6860806	5	132304843	palmitoleoylcarnitine (C16:1)*	G	A	0.553717	-0.0933562	0.0146796	2.02e-10	Lipid	Fatty Acid Metabolism (Acyl Carnitine, Monounsaturated)	0.00430739	35.0235
rs112329286	14	63773159	palmitoyl dihydrosphingomyelin (d18:0/16:0)*	TTTTA	T	0.166626	-0.188497	0.0198559	2.24e-21	Lipid	Dihydrosphingomyelins	0.00986783	81.9518
rs12210538	6	110438805	palmitoylcarnitine (C16)	G	A	0.238471	-0.169243	0.0176414	8.51e-22	Lipid	Fatty Acid Metabolism (Acyl Carnitine, Long Chain Saturated)	0.0104034	86.6038
rs2631367	5	132369766	palmitoylcarnitine (C16)	G	C	0.522391	0.123473	0.0151912	4.37e-16	Lipid	Fatty Acid Metabolism (Acyl Carnitine, Long Chain Saturated)	0.0076075	63.151
rs56113850	19	40847202	paraxanthine	C	T	0.573947	-0.111197	0.0159364	3e-12	Xenobiotics	Xanthine Metabolism	0.00604716	46.9255
rs11892031	2	233656637	p-cresol glucuronide*	C	A	0.0855313	0.203436	0.0267873	3.09e-14	Amino Acid	Tyrosine Metabolism	0.0064741	51.8697
rs141471965	4	88125050	perfluorooctanesulfonate (PFOS)	T	C	0.109677	0.146375	0.0226339	9.99e-11	Xenobiotics	Chemical	0.00418434	34.3381
rs59532339	16	20568350	phenylacetate	T	A	0.0235728	0.461097	0.0539542	1.27e-17	Amino Acid	Phenylalanine Metabolism	0.00978736	69.5841
rs1171617	10	59707424	phenylacetylcarnitine	T	G	0.77012	0.188618	0.0182942	6.33e-25	Peptide	Acetylated Peptides	0.0125967	98.7293
rs662138	6	160143444	phenylacetylcarnitine	G	C	0.174738	-0.164521	0.0199151	1.44e-16	Peptide	Acetylated Peptides	0.00780642	63.0214
rs3757131	6	25783681	phenylacetylglutamate	T	C	0.443997	0.165801	0.0170576	2.48e-22	Peptide	Acetylated Peptides	0.0135725	85.3489
rs937475	12	102854494	phenylalanine	G	A	0.600341	-0.144273	0.0157831	6.19e-20	Amino Acid	Phenylalanine Metabolism	0.00998821	82.881
rs11076256	16	58718562	phenyllactate (PLA)	T	C	0.0778439	0.447662	0.0265192	6.24e-64	Amino Acid	Phenylalanine Metabolism	0.0287713	243.684
rs1473206	16	58737529	phenylpyruvate	A	G	0.528688	-0.109089	0.014928	2.72e-13	Amino Acid	Phenylalanine Metabolism	0.00593062	48.963
rs2997922	9	128818465	phenylpyruvate	T	C	0.708915	0.137041	0.016552	1.24e-16	Amino Acid	Phenylalanine Metabolism	0.00775077	64.2949
rs12132412	1	21493549	phosphate	G	A	0.400676	0.099019	0.015634	2.4e-10	Energy	Oxidative Phosphorylation	0.00470893	37.8118
rs9469582	6	33748162	phosphate	G	A	0.0697519	-0.211923	0.0295695	7.67e-13	Energy	Oxidative Phosphorylation	0.00582829	48.1894
chr1:21563771:ttga:t	1	21563771	phosphoethanolamine	T	TTGA	0.057704	-0.207594	0.0328148	2.51e-10	Nucleotide	Pyrimidine Metabolism, Uracil containing	0.00468655	38.9732
rs164749	16	89641816	picolinate	G	T	0.476969	0.14552	0.0164579	9.41e-19	Amino Acid	Tryptophan Metabolism	0.0105656	75.0905
rs77863699	16	20552206	picolinate	C	T	0.0258486	0.539266	0.051931	2.92e-25	Amino Acid	Tryptophan Metabolism	0.0146453	104.621
rs8056693	16	20559339	picolinate	C	T	0.971309	-0.41449	0.0495836	6.3e-17	Amino Acid	Tryptophan Metabolism	0.00957549	66.7
rs258317	16	89665830	picolinoylglycine	T	C	0.469767	0.111824	0.0152871	2.58e-13	Lipid	Fatty Acid Metabolism (Acyl Glycine)	0.00622944	48.7125
rs11753995	6	160154334	pimeloylcarnitine/3-methyladipoylcarnitine (C7-DC)	A	G	0.167542	0.207632	0.0205192	4.55e-24	Lipid	Fatty Acid Metabolism (Acyl Carnitine, Dicarboxylate)	0.0120255	94.9653
rs12132488	1	46923941	pimeloylcarnitine/3-methyladipoylcarnitine (C7-DC)	C	T	0.875081	0.201202	0.0235427	1.27e-17	Lipid	Fatty Acid Metabolism (Acyl Carnitine, Dicarboxylate)	0.00885057	68.749
rs12208357	6	160122116	pimeloylcarnitine/3-methyladipoylcarnitine (C7-DC)	T	C	0.0708687	0.313369	0.0296991	5e-26	Lipid	Fatty Acid Metabolism (Acyl Carnitine, Dicarboxylate)	0.0129322	101.931
rs2999545	1	151931670	pimeloylcarnitine/3-methyladipoylcarnitine (C7-DC)	T	A	0.608593	-0.100931	0.015718	1.35e-10	Lipid	Fatty Acid Metabolism (Acyl Carnitine, Dicarboxylate)	0.00485327	38.0743
rs10491431	5	35967898	pregnanediol-3-glucuronide	A	C	0.147178	0.159672	0.0221564	5.74e-13	Lipid	Progestin Steroids	0.00640013	50.7772
rs4148415	17	50675239	pregnanediol-3-glucuronide	T	C	0.355231	-0.102332	0.016413	4.52e-10	Lipid	Progestin Steroids	0.00479698	37.9969
rs4149056	12	21178615	pregnanediol-3-glucuronide	C	T	0.157362	0.253066	0.0213692	2.35e-32	Lipid	Progestin Steroids	0.0169839	136.439
rs80237154	11	63146300	pregnanediol-3-glucuronide	G	C	0.060254	0.40501	0.0327994	4.99e-35	Lipid	Progestin Steroids	0.0185762	149.019
rs10491431	5	35967898	pregnenediol disulfate (C21H34O8S2)*	A	C	0.147982	0.220271	0.0190047	4.61e-31	Lipid	Pregnenolone Steroids	0.012235	101.842
rs3740065	10	99845936	pregnenediol disulfate (C21H34O8S2)*	G	A	0.105359	-0.16225	0.0221228	2.23e-13	Lipid	Pregnenolone Steroids	0.00496272	41.0319
rs4149056	12	21178615	pregnenediol disulfate (C21H34O8S2)*	C	T	0.155802	0.167898	0.0186	1.77e-19	Lipid	Pregnenolone Steroids	0.00741547	61.53
rs7806596	7	64579087	pregnenediol disulfate (C21H34O8S2)*	A	G	0.433693	-0.114657	0.0138005	9.72e-17	Lipid	Pregnenolone Steroids	0.00645752	53.0163
rs10491431	5	35967898	pregnenediol sulfate (C21H34O5S)*	A	C	0.147651	0.263097	0.0182647	4.84e-47	Lipid	Pregnenolone Steroids	0.0174227	146.056
rs2594950	2	176643894	pregnenediol sulfate (C21H34O5S)*	C	G	0.338083	0.104203	0.0139874	9.35e-14	Lipid	Pregnenolone Steroids	0.00485979	39.2293
rs296365	19	47871294	pregnenediol sulfate (C21H34O5S)*	G	C	0.716799	0.112595	0.0146258	1.38e-14	Lipid	Pregnenolone Steroids	0.00514707	42.1812
rs2011425	2	233718962	pregnenetriol disulfate*	G	T	0.0797723	-0.161655	0.0257084	3.22e-10	Lipid	Pregnenolone Steroids	0.00383668	31.4472
rs62461553	7	64576997	pregnenetriol disulfate*	A	C	0.433665	-0.101178	0.0142629	1.3e-12	Lipid	Pregnenolone Steroids	0.0050284	41.1684
rs3755320	2	233713415	pregnenetriol sulfate*	A	C	0.0847117	-0.192982	0.0228515	3.04e-17	Lipid	Pregnenolone Steroids	0.00577517	47.7477
rs10491431	5	35967898	pregnenolone sulfate	A	C	0.148626	0.173005	0.0204653	2.83e-17	Lipid	Pregnenolone Steroids	0.00757465	59.1439
rs9604915	22	18995440	proline	A	G	0.02547	0.434928	0.0477582	8.48e-20	Amino Acid	Urea cycle; Arginine and Proline Metabolism	0.0093905	78.1397
rs164749	16	89641816	prolylglycine	G	T	0.471606	-0.1038	0.0157399	4.26e-11	Peptide	Dipeptide	0.00536985	42.5806
rs1171617	10	59707424	propionylcarnitine (C3)	T	G	0.769099	0.247778	0.0178083	5.24e-44	Lipid	Fatty Acid Metabolism (also BCAA Metabolism)	0.0218054	175.612
rs149413352	13	100478057	propionylcarnitine (C3)	A	C	0.0106305	0.690166	0.0725034	1.75e-21	Lipid	Fatty Acid Metabolism (also BCAA Metabolism)	0.0100196	83.2856
rs272863	5	132347959	propionylcarnitine (C3)	A	G	0.626528	-0.143665	0.0152431	4.3e-21	Lipid	Fatty Acid Metabolism (also BCAA Metabolism)	0.00965896	80.5709
rs1047891	2	210675783	propionylglycine	A	C	0.320777	0.358921	0.0172869	9.43e-96	Lipid	Fatty Acid Metabolism (also BCAA Metabolism)	0.0561362	433.275
rs60774377	11	67614755	propionylglycine	C	T	0.422212	0.116302	0.0163996	1.32e-12	Lipid	Fatty Acid Metabolism (also BCAA Metabolism)	0.00659939	48.4092
rs10029860	4	76489948	pseudouridine	A	C	0.525763	0.091721	0.0142683	1.29e-10	Nucleotide	Pyrimidine Metabolism, Uracil containing	0.0041952	34.495
rs61825638	1	241550102	quinolinate	T	C	0.246201	-0.143387	0.0166825	8.32e-18	Cofactors and Vitamins	Nicotinate and Nicotinamide Metabolism	0.00763124	62.7344
rs1667226	18	31560497	retinol (Vitamin A)	T	A	0.520114	0.101271	0.0154605	5.74e-11	Cofactors and Vitamins	Vitamin A Metabolism	0.00511961	40.6685
rs72688441	1	45585381	ribitol	A	G	0.0538338	-0.603321	0.0335227	2.04e-72	Carbohydrate	Pentose Metabolism	0.0370808	311.805
rs2242090	8	143606566	S-1-pyrroline-5-carboxylate	G	C	0.544364	-0.370421	0.0149933	9.27e-135	Amino Acid	Glutamate Metabolism	0.0680657	593.353
rs61757683	1	18872954	S-1-pyrroline-5-carboxylate	T	G	0.0204607	0.378705	0.0552177	6.96e-12	Amino Acid	Glutamate Metabolism	0.00574876	47.1811
rs9688867	6	149770776	S-adenosylhomocysteine (SAH)	G	A	0.359882	0.178766	0.016832	2.39e-26	Amino Acid	Methionine, Cysteine, SAM and Taurine Metabolism	0.0147238	91.531
rs2236872	1	171115021	S-allylcysteine	A	G	0.253468	0.131389	0.0192059	7.86e-12	Xenobiotics	Food Component/Plant	0.0065331	45.0263
rs7519001	1	171348019	S-carboxyethylcysteine	A	T	0.309804	-0.105255	0.016925	5.01e-10	Amino Acid	Methionine, Cysteine, SAM and Taurine Metabolism	0.00473778	37.9589
rs1126743	1	46930301	sebacate (C10-DC)	A	G	0.794552	0.153817	0.0190909	7.81e-16	Lipid	Fatty Acid, Dicarboxylate	0.00772437	60.5712
rs2012674	1	152007294	sebacate (C10-DC)	G	C	0.30584	-0.107369	0.0167554	1.47e-10	Lipid	Fatty Acid, Dicarboxylate	0.00489488	38.3974
rs1047891	2	210675783	serine	A	C	0.309908	0.205086	0.016246	1.56e-36	Amino Acid	Glycine, Serine and Threonine Metabolism	0.0179904	151.03
rs561931	1	119711883	serine	G	A	0.581234	0.182917	0.0153145	6.98e-33	Amino Acid	Glycine, Serine and Threonine Metabolism	0.0162877	132.757
rs816411	7	56103796	serine	T	C	0.501395	-0.148474	0.0150358	5.36e-23	Amino Acid	Glycine, Serine and Threonine Metabolism	0.0110222	91.8573
rs2235193	1	171139697	S-methylcysteine	T	C	0.245875	0.277206	0.0177009	2.81e-55	Amino Acid	Methionine, Cysteine, SAM and Taurine Metabolism	0.0284966	239.91
rs3811444	1	247876149	spermidine	T	C	0.349986	0.111305	0.0170697	7e-11	Amino Acid	Polyamine Metabolism	0.0056368	41.5746
rs1354034	3	56815721	sphingadienine	C	T	0.621346	0.13605	0.0213815	1.98e-10	Lipid	Sphingolipid Synthesis	0.0087097	39.661
rs1354034	3	56815721	sphinganine	C	T	0.612373	0.123406	0.0167763	1.9e-13	Lipid	Sphingolipid Synthesis	0.00722991	53.8399
rs12449930	17	76423251	sphinganine-1-phosphate	T	C	0.461515	0.103917	0.0153977	1.49e-11	Lipid	Sphingolipid Synthesis	0.00536738	43.7374
rs7160525	14	63765502	sphingomyelin (d17:1/14:0, d16:1/15:0)*	A	G	0.164395	0.202953	0.0186953	1.87e-27	Lipid	Sphingomyelins	0.0113165	94.0402
rs1260338	2	27402794	sphingomyelin (d17:1/16:0, d18:1/15:0, d16:1/17:0)*	G	A	0.43298	0.0940212	0.0150467	4.14e-10	Lipid	Sphingomyelins	0.00434058	35.8002
rs7160525	14	63765502	sphingomyelin (d17:1/16:0, d18:1/15:0, d16:1/17:0)*	A	G	0.164394	0.336071	0.0195752	4.59e-66	Lipid	Sphingomyelins	0.0310298	262.913
rs174458	11	61889523	sphingomyelin (d17:2/16:0, d18:2/15:0)*	T	C	0.689112	0.103188	0.0145102	1.15e-12	Lipid	Sphingomyelins	0.00456228	37.6647
rs7160525	14	63765502	sphingomyelin (d17:2/16:0, d18:2/15:0)*	A	G	0.164029	0.214038	0.0179245	7.23e-33	Lipid	Sphingomyelins	0.0125639	104.5
rs680379	20	12988752	sphingomyelin (d18:0/18:0, d19:0/17:0)*	G	A	0.614956	-0.130663	0.0156308	6.31e-17	Lipid	Dihydrosphingomyelins	0.00808518	67.3442
rs2244608	12	120979185	sphingomyelin (d18:0/20:0, d16:0/22:0)*	G	A	0.317383	0.115306	0.0162745	1.39e-12	Lipid	Dihydrosphingomyelins	0.00576096	47.8207
rs2954021	8	125469835	sphingomyelin (d18:0/20:0, d16:0/22:0)*	G	A	0.510097	-0.10416	0.0151911	7.05e-12	Lipid	Dihydrosphingomyelins	0.00542244	44.8046
rs364585	20	12982070	sphingomyelin (d18:0/20:0, d16:0/22:0)*	G	A	0.61585	-0.293527	0.0152382	1.11e-82	Lipid	Dihydrosphingomyelins	0.0407664	351.168
rs6682551	1	224164556	sphingomyelin (d18:0/20:0, d16:0/22:0)*	C	T	0.401506	-0.118481	0.0153549	1.2e-14	Lipid	Dihydrosphingomyelins	0.00674651	55.4662
rs4814175	20	12978446	sphingomyelin (d18:1/14:0, d16:1/16:0)*	T	A	0.613043	-0.117729	0.0151348	7.33e-15	Lipid	Sphingomyelins	0.00657583	54.239
rs7160525	14	63765502	sphingomyelin (d18:1/14:0, d16:1/16:0)*	A	G	0.16429	0.42623	0.0192319	7.88e-109	Lipid	Sphingomyelins	0.0498867	430.707
rs774893527	14	63765799	sphingomyelin (d18:1/17:0, d17:1/18:0, d19:1/16:0)	T	TAA	0.164454	0.187216	0.0199312	5.83e-21	Lipid	Sphingomyelins	0.00963232	79.8213
rs1466448	19	8224635	sphingomyelin (d18:1/18:1, d18:2/18:0)	A	C	0.80854	0.203611	0.0178326	3.4e-30	Lipid	Sphingomyelins	0.0128355	107.309
rs174548	11	61803876	sphingomyelin (d18:1/18:1, d18:2/18:0)	G	C	0.308952	-0.127563	0.0153433	9.26e-17	Lipid	Sphingomyelins	0.0069483	57.6686
rs1466448	19	8224635	sphingomyelin (d18:1/19:0, d19:1/18:0)*	A	C	0.808345	0.191085	0.0180592	3.65e-26	Lipid	Sphingomyelins	0.0113136	94.3136
rs438568	20	12978039	sphingomyelin (d18:1/19:0, d19:1/18:0)*	G	A	0.615192	-0.200175	0.0147039	3.32e-42	Lipid	Sphingomyelins	0.0189716	158.44
rs7157785	14	63768838	sphingomyelin (d18:1/19:0, d19:1/18:0)*	T	G	0.166404	0.251196	0.0190206	8.05e-40	Lipid	Sphingomyelins	0.0175055	146.709
rs1065853	19	44909976	sphingomyelin (d18:1/20:0, d16:1/22:0)*	T	G	0.083667	-0.191614	0.0270967	1.53e-12	Lipid	Sphingomyelins	0.00562979	46.6464
rs1871194	19	8218935	sphingomyelin (d18:1/20:0, d16:1/22:0)*	A	C	0.538329	0.200749	0.0157462	3.16e-37	Lipid	Sphingomyelins	0.0200317	154.617
rs7160525	14	63765502	sphingomyelin (d18:1/20:0, d16:1/22:0)*	A	G	0.164047	0.302044	0.0199731	1.15e-51	Lipid	Sphingomyelins	0.0250219	210.599
rs1466448	19	8224635	sphingomyelin (d18:1/20:1, d18:2/20:0)*	A	C	0.808626	0.263943	0.0176078	8.52e-51	Lipid	Sphingomyelins	0.0215616	181.605
rs174548	11	61803876	sphingomyelin (d18:1/20:1, d18:2/20:0)*	G	C	0.308552	-0.139871	0.0152068	3.65e-20	Lipid	Sphingomyelins	0.00834782	69.2809
rs1535	11	61830500	sphingomyelin (d18:1/20:2, d18:2/20:1, d16:1/22:2)*	G	A	0.342614	0.186621	0.0147409	9.84e-37	Lipid	Sphingomyelins	0.0156883	129.34
rs4804286	19	8201555	sphingomyelin (d18:1/20:2, d18:2/20:1, d16:1/22:2)*	C	G	0.223385	-0.113164	0.0175234	1.06e-10	Lipid	Sphingomyelins	0.00444331	34.1162
rs7160525	14	63765502	sphingomyelin (d18:1/20:2, d18:2/20:1, d16:1/22:2)*	A	G	0.163943	0.172281	0.0189273	8.85e-20	Lipid	Sphingomyelins	0.00813642	66.2324
rs438568	20	12978039	sphingomyelin (d18:1/21:0, d17:1/22:0, d16:1/23:0)*	G	A	0.615084	-0.156724	0.0147731	2.71e-26	Lipid	Sphingomyelins	0.0116306	96.2459
rs7160525	14	63765502	sphingomyelin (d18:1/21:0, d17:1/22:0, d16:1/23:0)*	A	G	0.163737	0.311832	0.0190858	5.26e-60	Lipid	Sphingomyelins	0.0266294	224.089
rs102275	11	61790331	sphingomyelin (d18:1/22:1, d18:2/22:0, d16:1/24:1)*	C	T	0.345836	-0.106213	0.0148767	9.36e-13	Lipid	Sphingomyelins	0.00510437	42.2553
rs7160525	14	63765502	sphingomyelin (d18:1/22:1, d18:2/22:0, d16:1/24:1)*	A	G	0.164023	0.209966	0.0189441	1.51e-28	Lipid	Sphingomyelins	0.01209	100.29
rs686548	20	12992873	sphingomyelin (d18:1/22:2, d18:2/22:1, d16:1/24:2)*	T	A	0.613509	-0.119705	0.0143316	6.68e-17	Lipid	Sphingomyelins	0.0067954	56.1035
rs7160525	14	63765502	sphingomyelin (d18:1/22:2, d18:2/22:1, d16:1/24:2)*	A	G	0.164699	0.225312	0.0185601	6.52e-34	Lipid	Sphingomyelins	0.0139679	116.386
rs364585	20	12982070	sphingomyelin (d18:1/25:0, d19:0/24:1, d20:1/23:0, d19:1/24:0)*	G	A	0.614493	-0.381519	0.0152357	2.18e-138	Lipid	Sphingomyelins	0.0689623	600.858
rs45461899	9	92068074	sphingomyelin (d18:1/25:0, d19:0/24:1, d20:1/23:0, d19:1/24:0)*	A	C	0.0259916	-0.317596	0.0483208	4.94e-11	Lipid	Sphingomyelins	0.00510712	41.6621
rs174544	11	61800281	sphingomyelin (d18:2/14:0, d18:1/14:1)*	A	C	0.301816	-0.0980436	0.0136371	6.5e-13	Lipid	Sphingomyelins	0.00405117	33.5907
rs174548	11	61803876	sphingomyelin (d18:2/21:0, d16:2/23:0)*	G	C	0.308267	-0.0976159	0.013789	1.45e-12	Lipid	Sphingomyelins	0.00406384	33.6064
rs62124543	19	8198249	sphingomyelin (d18:2/21:0, d16:2/23:0)*	A	G	0.347444	-0.0893039	0.0139156	1.38e-10	Lipid	Sphingomyelins	0.00361637	27.6858
rs7160525	14	63765502	sphingomyelin (d18:2/21:0, d16:2/23:0)*	A	G	0.164211	0.192291	0.0170338	1.49e-29	Lipid	Sphingomyelins	0.0101496	84.1822
rs174621	11	61862632	sphingomyelin (d18:2/23:0, d18:1/23:1, d17:1/24:1)*	A	G	0.223534	-0.104019	0.0164475	2.54e-10	Lipid	Sphingomyelins	0.00375596	30.7981
rs7160525	14	63765502	sphingomyelin (d18:2/23:0, d18:1/23:1, d17:1/24:1)*	A	G	0.163991	0.134363	0.0183247	2.26e-13	Lipid	Sphingomyelins	0.00495017	40.8978
rs7160525	14	63765502	sphingomyelin (d18:2/23:1)*	A	G	0.164578	0.161147	0.0178704	1.92e-19	Lipid	Sphingomyelins	0.00714089	59.0915
rs1354034	3	56815721	sphingosine	C	T	0.61037	0.136084	0.0161254	3.2e-17	Lipid	Sphingosines	0.00880825	70.5946
rs1000821	17	76437921	sphingosine 1-phosphate	T	C	0.460226	0.0955501	0.0152708	3.92e-10	Lipid	Sphingosines	0.00453602	37.5107
rs174535	11	61783884	stearidonate (18:4n3)	C	T	0.344297	-0.121249	0.0152747	2.06e-15	Lipid	Long Chain Polyunsaturated Fatty Acid (n3 and n6)	0.00663784	54.941
rs1466448	19	8224635	stearoyl sphingomyelin (d18:1/18:0)	A	C	0.808513	0.229645	0.0187653	1.95e-34	Lipid	Sphingomyelins	0.0163294	136.854
rs12210538	6	110438805	stearoylcarnitine (C18)	G	A	0.239529	-0.203519	0.017642	8.68e-31	Lipid	Fatty Acid Metabolism (Acyl Carnitine, Long Chain Saturated)	0.0150897	124.344
rs61781291	1	39936166	stearoylcarnitine (C18)	A	T	0.25313	0.118037	0.0176593	2.32e-11	Lipid	Fatty Acid Metabolism (Acyl Carnitine, Long Chain Saturated)	0.00526811	42.7123
rs16871364	8	104382195	succinimide	T	G	0.21209	0.149306	0.0222832	2.08e-11	Xenobiotics	Chemical	0.00745043	43.6945
rs1341761	9	101364001	succinoyltaurine	A	C	0.14864	-0.194097	0.0216383	2.96e-19	Amino Acid	Methionine, Cysteine, SAM and Taurine Metabolism	0.00953491	75.7236
rs2108622	19	15879621	succinoyltaurine	T	C	0.292887	-0.336663	0.0165042	1.72e-92	Amino Acid	Methionine, Cysteine, SAM and Taurine Metabolism	0.0469472	388.414
rs324420	1	46405089	succinoyltaurine	A	C	0.210283	0.392985	0.0184358	8e-101	Amino Acid	Methionine, Cysteine, SAM and Taurine Metabolism	0.0512929	426.312
rs17806888	3	67365898	succinylcarnitine (C4-DC)	C	T	0.122379	0.249442	0.0226957	4.24e-28	Energy	TCA Cycle	0.0133654	111.108
rs2062541	16	16033378	succinylcarnitine (C4-DC)	A	G	0.611404	0.120633	0.0156965	1.53e-14	Energy	TCA Cycle	0.00691495	55.3636
rs4775623	15	63116121	succinylcarnitine (C4-DC)	A	G	0.512212	-0.339543	0.0144974	2.61e-121	Energy	TCA Cycle	0.0576103	500.489
rs141471965	4	88125050	sulfate of piperine metabolite C18H21NO3 (1)*	T	C	0.112289	0.173118	0.026081	3.19e-11	Xenobiotics	Food Component/Plant	0.0059748	41.9548
rs141471965	4	88125050	sulfate of piperine metabolite C18H21NO3 (3)*	T	C	0.112299	0.179589	0.0262462	7.78e-12	Xenobiotics	Food Component/Plant	0.00643031	45.0835
rs62381620	5	139350290	tartronate (hydroxymalonate)	G	T	0.0302787	-0.288241	0.044521	9.53e-11	Xenobiotics	Food Component/Plant	0.00487894	39.7426
rs148982377	7	99477415	tauro-beta-muricholate	C	T	0.0497845	0.932061	0.0459439	1.68e-91	Lipid	Primary Bile Acid Metabolism	0.082193	415.35
rs12945042	17	30244910	taurochenodeoxycholic acid 3-sulfate	T	C	0.334596	0.119943	0.0177118	1.27e-11	Lipid	Secondary Bile Acid Metabolism	0.00640599	45.0859
rs144846334	13	103085397	taurochenodeoxycholic acid 3-sulfate	A	G	0.0112029	-0.535691	0.0789064	1.13e-11	Lipid	Secondary Bile Acid Metabolism	0.00635765	45.6776
rs4738684	8	58480714	taurochenodeoxycholic acid 3-sulfate	G	A	0.65724	-0.112302	0.0174383	1.2e-10	Lipid	Secondary Bile Acid Metabolism	0.00568223	40.403
rs55971546	13	103065958	taurochenodeoxycholic acid 3-sulfate	T	C	0.0505178	0.345887	0.0378278	6.03e-20	Lipid	Secondary Bile Acid Metabolism	0.011477	82.9439
rs1573558	11	110377073	taurocholenate sulfate*	T	C	0.315414	0.127867	0.0167976	2.69e-14	Lipid	Secondary Bile Acid Metabolism	0.00706083	57.3292
rs4738684	8	58480714	taurocholenate sulfate*	G	A	0.661757	-0.109001	0.0163091	2.33e-11	Lipid	Secondary Bile Acid Metabolism	0.00531886	43.5591
rs55971546	13	103065958	taurocholenate sulfate*	T	C	0.047463	0.287683	0.0363314	2.41e-15	Lipid	Secondary Bile Acid Metabolism	0.00748334	62.0975
rs57743625	12	21214699	taurocholenate sulfate*	A	G	0.165816	0.42381	0.0200948	9.72e-99	Lipid	Secondary Bile Acid Metabolism	0.049689	430.01
rs72838105	10	99802867	taurocholenate sulfate*	T	A	0.0516823	-0.220866	0.0348672	2.38e-10	Lipid	Secondary Bile Acid Metabolism	0.00478171	39.5474
rs11519272	12	21209458	taurodeoxycholic acid 3-sulfate	A	C	0.172974	0.446778	0.0210681	8.34e-100	Lipid	Secondary Bile Acid Metabolism	0.0571102	443.186
rs55971546	13	103065958	taurodeoxycholic acid 3-sulfate	T	C	0.0495083	0.357381	0.0379918	5.12e-21	Lipid	Secondary Bile Acid Metabolism	0.0120204	89.0599
rs62128824	19	47858667	taurodeoxycholic acid 3-sulfate	C	T	0.159524	-0.142344	0.0225211	2.61e-10	Lipid	Secondary Bile Acid Metabolism	0.00543325	39.5079
rs55971546	13	103065958	taurolithocholate 3-sulfate	T	C	0.0473314	0.401573	0.0365092	3.85e-28	Lipid	Secondary Bile Acid Metabolism	0.0145429	119.698
rs57743625	12	21214699	taurolithocholate 3-sulfate	A	G	0.165412	0.144566	0.0207299	3.09e-12	Lipid	Secondary Bile Acid Metabolism	0.00577034	47.0052
rs11626972	14	73566890	tetradecadienedioate (C14:2-DC)*	G	A	0.41113	-0.310256	0.0155846	3.48e-88	Lipid	Fatty Acid, Dicarboxylate	0.0466089	375.896
rs603424	10	100315722	tetradecadienedioate (C14:2-DC)*	A	G	0.174731	-0.169129	0.0201089	4.08e-17	Lipid	Fatty Acid, Dicarboxylate	0.00824958	64.9651
rs10788817	1	151910380	tetradecadienoate (14:2)*	G	C	0.601326	0.124544	0.014937	7.56e-17	Lipid	Long Chain Polyunsaturated Fatty Acid (n3 and n6)	0.0074371	61.5835
rs12406866	1	46916299	tetradecanedioate (C14-DC)	T	G	0.792138	0.155643	0.0185571	4.98e-17	Lipid	Fatty Acid, Dicarboxylate	0.00797747	65.3462
rs4149056	12	21178615	tetradecanedioate (C14-DC)	C	T	0.155005	0.506324	0.0197989	3.02e-144	Lipid	Fatty Acid, Dicarboxylate	0.0671563	594.573
rs138762595	4	68654157	tetrahydrocortisol glucuronide	A	G	0.0128173	-0.474498	0.0617383	1.52e-14	Lipid	Corticosteroids	0.00569761	46.2604
rs3857868	7	138113018	tetrahydrocortisol glucuronide	A	T	0.78179	0.137995	0.0168607	2.74e-16	Lipid	Corticosteroids	0.00649713	51.8788
rs4804669	19	12391643	tetrahydrocortisol glucuronide	G	A	0.778517	-0.107957	0.0171366	2.98e-10	Lipid	Corticosteroids	0.0040192	31.2301
rs56113850	19	40847202	theobromine	C	T	0.576193	-0.105914	0.0155754	1.05e-11	Xenobiotics	Xanthine Metabolism	0.00547864	44.0926
rs4820268	22	37073551	thioproline	A	G	0.540404	-0.0949954	0.0153413	5.94e-10	Xenobiotics	Chemical	0.0044826	36.9904
rs62381620	5	139350290	threonate	G	T	0.0304893	-0.293756	0.0441641	2.9e-11	Cofactors and Vitamins	Ascorbate and Aldarate Metabolism	0.00510157	41.6987
rs1047891	2	210675783	threonine	A	C	0.309002	-0.122819	0.0166714	1.74e-13	Amino Acid	Glycine, Serine and Threonine Metabolism	0.00644168	53.281
rs1260326	2	27508073	threonine	C	T	0.587649	0.123814	0.0156531	2.58e-15	Amino Acid	Glycine, Serine and Threonine Metabolism	0.00742941	61.5568
rs2079787	12	46794299	threonine	G	A	0.124787	-0.144564	0.0232934	5.43e-10	Amino Acid	Glycine, Serine and Threonine Metabolism	0.00456492	37.6591
rs12212049	6	25758838	thymol sulfate	T	G	0.412185	-0.109871	0.0158617	4.3e-12	Xenobiotics	Food Component/Plant	0.00584964	46.9254
rs75794524	10	94934834	thymol sulfate	A	G	0.0646964	0.214506	0.0317371	1.39e-11	Xenobiotics	Food Component/Plant	0.00556854	45.0834
rs6722076	2	233738671	thyroxine	A	G	0.289708	-0.103731	0.0167361	5.72e-10	Amino Acid	Tyrosine Metabolism	0.00442838	36.5098
rs7678928	4	88301675	tiglylcarnitine (C5:1-DC)	T	C	0.460619	-0.12351	0.01553	1.82e-15	Amino Acid	Leucine, Isoleucine and Valine Metabolism	0.00758004	60.4008
rs1047891	2	210675783	trans-2-hexenoylglycine	A	C	0.324192	0.246015	0.017539	1.07e-44	Lipid	Fatty Acid Metabolism (Acyl Glycine)	0.0265203	177.759
rs596603	11	67592132	trans-2-hexenoylglycine	G	T	0.568371	-0.120635	0.0164865	2.53e-13	Lipid	Fatty Acid Metabolism (Acyl Glycine)	0.00714035	46.6885
rs3761097	19	35800075	trans-4-hydroxyproline	T	C	0.0542805	0.218983	0.033857	9.94e-11	Amino Acid	Urea cycle; Arginine and Proline Metabolism	0.00492331	40.7341
rs3213737	12	95986028	trans-urocanate	A	G	0.565067	0.298544	0.0152891	6.53e-85	Amino Acid	Histidine Metabolism	0.0438096	370.291
rs8041483	15	50173024	tridecenedioate (C13:1-DC)*	G	A	0.633106	0.133134	0.0160875	1.28e-16	Lipid	Fatty Acid, Dicarboxylate	0.00823427	65.7901
rs1216019	6	111181991	tryptophan	C	T	0.708744	-0.10333	0.0165146	3.93e-10	Amino Acid	Tryptophan Metabolism	0.00440806	36.3459
rs985335	4	155856376	tryptophan	C	T	0.159817	-0.131078	0.0208022	2.95e-10	Amino Acid	Tryptophan Metabolism	0.00461409	36.9865
rs7705826	5	132396764	tryptophan betaine	G	T	0.834518	0.279496	0.0205119	2.8e-42	Amino Acid	Tryptophan Metabolism	0.0215758	179.853
rs12206654	6	111235631	tyrosine	C	T	0.145134	0.194399	0.0221848	1.91e-18	Amino Acid	Tyrosine Metabolism	0.00937746	76.9131
rs150851429	16	71591928	tyrosine	C	G	0.0149281	0.441054	0.0639261	5.22e-12	Amino Acid	Tyrosine Metabolism	0.00572119	47.2067
rs1126742	1	46932824	undecenoylcarnitine (C11:1)	G	A	0.130414	0.264169	0.0224183	4.74e-32	Lipid	Fatty Acid Metabolism (Acyl Carnitine, Monounsaturated)	0.0158282	132.538
rs58231493	14	73565418	undecenoylcarnitine (C11:1)	T	C	0.423544	0.251531	0.0154075	6.53e-60	Lipid	Fatty Acid Metabolism (Acyl Carnitine, Monounsaturated)	0.0308943	257.201
rs6693388	1	151958169	undecenoylcarnitine (C11:1)	C	T	0.315984	0.167916	0.0162666	5.56e-25	Lipid	Fatty Acid Metabolism (Acyl Carnitine, Monounsaturated)	0.0121884	101.56
rs2231142	4	88131171	urate	T	G	0.110586	0.139562	0.0223072	3.94e-10	Nucleotide	Purine Metabolism, (Hypo)Xanthine/Inosine containing	0.0038315	31.7468
rs9994216	4	9982917	urate	T	G	0.742994	0.27233	0.015667	1.12e-67	Nucleotide	Purine Metabolism, (Hypo)Xanthine/Inosine containing	0.0283237	240.219
rs10278152	7	48089060	uridine	A	T	0.55177	-0.0962233	0.0153164	3.33e-10	Nucleotide	Pyrimidine Metabolism, Uracil containing	0.00457983	37.8056
rs131805	22	50525724	uridine	C	T	0.774408	-0.153099	0.0184751	1.16e-16	Nucleotide	Pyrimidine Metabolism, Uracil containing	0.0081897	67.644
rs66731853	1	20589745	uridine	A	G	0.320544	-0.146276	0.0163867	4.4e-19	Nucleotide	Pyrimidine Metabolism, Uracil containing	0.0093202	77.0976
rs113945618	11	2189428	vanillactate	G	A	0.225013	0.119785	0.0176382	1.11e-11	Amino Acid	Tyrosine Metabolism	0.00500423	39.4405
rs114538296	14	80796448	vanillic acid glycine	C	A	0.0123268	0.485674	0.0735864	4.11e-11	Xenobiotics	Food Component/Plant	0.00574359	43.3373
rs3799340	6	25762418	vanillic acid glycine	T	C	0.430149	0.112088	0.0163168	6.44e-12	Xenobiotics	Food Component/Plant	0.00615926	46.301
rs1531022	4	68666410	vanillylmandelate (VMA)	A	G	0.47034	-0.188966	0.0134401	6.7e-45	Amino Acid	Tyrosine Metabolism	0.0177912	145.615
rs556339	6	25870517	X-07765	T	C	0.256835	0.196793	0.0176565	7.52e-29	Unknown	NA	0.0147839	121.817
chr2:233755940:atc:a	2	233755940	X-10458	A	ATC	0.321595	-0.193484	0.0166623	3.58e-31	Unknown	NA	0.016335	137.45
rs4149056	12	21178615	X-11299	C	T	0.156113	0.142686	0.0208893	8.46e-12	Unknown	NA	0.00536434	44.1924
rs58231493	14	73565418	X-11308	T	C	0.423048	0.0956886	0.0151198	2.47e-10	Unknown	NA	0.00446971	36.2236
rs79722608	10	94997876	X-11308	G	C	0.0651856	0.34495	0.0297305	4e-31	Unknown	NA	0.0145017	120.855
rs17279437	3	45772602	X-11315	A	G	0.0977125	-0.216828	0.0258147	4.49e-17	Unknown	NA	0.00829002	67.9529
rs2242090	8	143606566	X-11315	G	C	0.544493	0.132857	0.0154229	7.04e-18	Unknown	NA	0.00875561	70.955
rs3761097	19	35800075	X-11315	T	C	0.0543585	0.45683	0.0340325	4.41e-41	Unknown	NA	0.0214552	178.036
rs3848666	19	35812762	X-11315	C	G	0.172021	-0.203638	0.0204146	1.96e-23	Unknown	NA	0.0118127	95.9778
rs11045885	12	21233084	X-11372	G	A	0.168244	0.169911	0.0193668	1.73e-18	Unknown	NA	0.00807995	67.113
rs8041483	15	50173024	X-11372	G	A	0.632284	0.100768	0.0156051	1.07e-10	Unknown	NA	0.00472172	37.6825
rs11242109	5	132341354	X-11381	T	G	0.476425	-0.139313	0.0151713	4.21e-20	Unknown	NA	0.00968248	80.2313
rs1171617	10	59707424	X-11381	T	G	0.769265	0.178377	0.0183417	2.35e-22	Unknown	NA	0.0112953	89.521
rs12208357	6	160122116	X-11381	T	C	0.0685074	-0.32469	0.029745	9.69e-28	Unknown	NA	0.013455	111.359
rs77010315	5	151343594	X-11381	A	C	0.0119873	-0.435487	0.0697394	4.25e-10	Unknown	NA	0.00449225	37.0704
rs2954038	8	125495147	X-11444	A	C	0.688729	-0.108927	0.0155646	2.59e-12	Unknown	NA	0.00508731	41.8628
rs72794638	2	31561978	X-11444	C	T	0.0176715	-0.756857	0.0537321	4.65e-45	Unknown	NA	0.0198878	165.882
rs9282858	2	31580756	X-11444	T	C	0.0340269	-0.676614	0.0394194	4.9e-66	Unknown	NA	0.0300953	253.446
rs116196017	6	31980027	X-11470	G	A	0.0145828	-0.879952	0.0615223	2.1e-46	Unknown	NA	0.022254	184.907
rs146280229	6	32049830	X-11470	C	G	0.0127369	-0.484498	0.0662294	2.57e-13	Unknown	NA	0.00590351	48.245
rs72794638	2	31561978	X-11470	C	T	0.0176434	-0.678268	0.0560603	1.07e-33	Unknown	NA	0.0159472	131.314
rs9282858	2	31580756	X-11470	T	C	0.0337079	-0.586383	0.0412368	6.9e-46	Unknown	NA	0.0223992	185.522
rs7500220	16	20489224	X-11478	G	A	0.803468	0.208023	0.0192973	4.28e-27	Unknown	NA	0.0136664	112.634
rs10178409	2	73628380	X-11787	T	G	0.22342	-0.444806	0.0171704	5.79e-148	Unknown	NA	0.0686562	605.145
rs4917639	10	94965778	X-11787	C	A	0.193345	-0.337856	0.0186166	1.33e-73	Unknown	NA	0.0356052	303.924
rs28941785	1	70415987	X-11795	T	C	0.0103293	0.787119	0.0736587	1.18e-26	Unknown	NA	0.012667	105.548
rs165722	22	19961490	X-11849	T	C	0.51574	-0.122444	0.0159214	1.47e-14	Unknown	NA	0.00748884	56.3109
rs13410335	2	233733369	X-11880	G	T	0.349927	-0.111696	0.0157898	1.51e-12	Unknown	NA	0.00567603	46.6607
rs57743625	12	21214699	X-11880	A	G	0.166137	0.173901	0.0200151	3.67e-18	Unknown	NA	0.00837906	69.1283
rs10085935	8	39948748	X-12100	T	C	0.367066	-0.0983638	0.0145885	1.56e-11	Unknown	NA	0.00449576	36.5621
rs12931876	16	87840576	X-12100	C	T	0.229205	0.173355	0.0165071	8.47e-26	Unknown	NA	0.0106186	87.073
rs3184504	12	111446804	X-12100	C	T	0.514092	-0.107997	0.0140752	1.68e-14	Unknown	NA	0.00582704	48.0266
rs776809443	1	75750783	X-12101	C	CTG	0.334233	0.176565	0.0157504	3.63e-29	Unknown	NA	0.0138743	114.596
rs10164318	19	32968392	X-12112	G	T	0.672936	0.121885	0.0165096	1.55e-13	Unknown	NA	0.00653939	53.7126
rs10168931	2	73650092	X-12112	A	G	0.225342	-0.126165	0.0184067	7.17e-12	Unknown	NA	0.00555725	45.7682
rs2147896	10	98388419	X-12112	G	A	0.355906	-1.14196	0.0100528	1e-200	Unknown	NA	0.597883	12193.6
rs37370	5	35039381	X-12112	T	C	0.90183	0.166503	0.0259592	1.42e-10	Unknown	NA	0.00490883	40.4164
rs34400381	11	65376421	X-12117	A	G	0.0316739	-0.306588	0.0425951	6.12e-13	Unknown	NA	0.00576585	42.7408
rs37369	5	35037010	X-12117	T	C	0.074162	-0.580268	0.0284844	3e-92	Unknown	NA	0.0462385	357.153
rs62229260	21	36065268	X-12117	A	G	0.591226	-0.10504	0.0151551	4.18e-12	Unknown	NA	0.00533306	39.2205
rs56113850	19	40847202	X-12216	C	T	0.577382	0.129952	0.0150717	6.56e-18	Unknown	NA	0.00824152	66.8872
rs1495743	8	18415790	X-12410	C	G	0.767191	-0.285041	0.0184614	8.83e-54	Unknown	NA	0.0290234	220.326
rs62111897	19	13768530	X-12411	A	G	0.0275474	0.570415	0.0452213	1.77e-36	Unknown	NA	0.0174326	143.265
rs113225663	10	94814942	X-12544	T	C	0.0630133	0.216182	0.033281	8.27e-11	Unknown	NA	0.00551867	41.2035
rs12923643	16	28955514	X-12707	A	G	0.0358964	0.310182	0.0419184	1.37e-13	Unknown	NA	0.00665944	49.9454
rs138534121	16	28584668	X-12707	G	A	0.0626695	0.253908	0.0329422	1.28e-14	Unknown	NA	0.00757411	53.4463
rs144245963	16	28579926	X-12707	T	C	0.013977	0.52022	0.0671425	9.34e-15	Unknown	NA	0.00745942	55.6371
rs165656	22	19961340	X-12707	C	G	0.527042	0.236019	0.0156859	3.64e-51	Unknown	NA	0.027771	206.977
rs151228	16	28551705	X-12714	G	A	0.538366	0.217881	0.0166076	2.55e-39	Unknown	NA	0.0235963	164.985
rs1171615	10	59709332	X-12798	T	C	0.769976	-0.281561	0.0185617	5.68e-52	Unknown	NA	0.0280818	225.222
rs1177442	6	25808841	X-12798	G	A	0.555698	-0.102816	0.0155677	3.99e-11	Unknown	NA	0.00521998	42.9025
rs316019	6	160249250	X-12798	C	A	0.905427	1.07993	0.0240978	1e-200	Unknown	NA	0.199729	2036.8
rs2762353	6	25794203	X-12822	G	A	0.561106	0.263314	0.0152468	7.9e-67	Unknown	NA	0.0341494	280.556
rs1408273	6	25840718	X-12839	G	A	0.553167	0.134498	0.0198794	1.33e-11	Unknown	NA	0.00894259	43.8531
rs113497640	11	63156266	X-12844	G	A	0.0572752	0.264282	0.0331127	1.45e-15	Unknown	NA	0.00754252	62.3491
rs1531022	4	68666410	X-12844	A	G	0.469533	-0.142083	0.0155258	5.62e-20	Unknown	NA	0.0100563	81.8366
rs4804669	19	12391643	X-12844	G	A	0.777664	-0.141462	0.0192343	1.91e-13	Unknown	NA	0.00692008	54.2692
rs7780066	7	138117169	X-12844	A	G	0.793051	0.235981	0.0189482	1.33e-35	Unknown	NA	0.0182788	152.956
rs1165154	6	25816988	X-12847	C	T	0.559674	0.138706	0.0160267	4.94e-18	Unknown	NA	0.00948265	74.5005
rs11045856	12	21197755	X-12851	G	T	0.241499	-0.115194	0.0186231	6.19e-10	Unknown	NA	0.0048614	35.9058
rs16833670	1	151950037	X-13431	G	A	0.316848	0.2386	0.0162047	4.51e-49	Unknown	NA	0.0246456	204.825
rs2286963	2	210195326	X-13431	G	T	0.347287	0.635124	0.0143649	1e-200	Unknown	NA	0.182876	1822.67
rs2062541	16	16033378	X-13684	A	G	0.610433	-0.124162	0.0154856	1.08e-15	Unknown	NA	0.00733209	58.0411
rs2160387	2	64993776	X-13684	C	T	0.42843	-0.200124	0.0147578	6.86e-42	Unknown	NA	0.0196145	161.956
rs3753143	22	37027101	X-13684	C	T	0.0535405	-0.333725	0.0326543	1.61e-24	Unknown	NA	0.0112873	92.1973
rs3802967	11	18322517	X-13684	C	T	0.537578	-0.118274	0.0146354	6.4e-16	Unknown	NA	0.00695486	56.3647
rs8050744	16	58758580	X-13684	G	A	0.0794219	0.340276	0.0271741	5.65e-36	Unknown	NA	0.0169314	139.403
rs143647521	16	28543840	X-13729	T	C	0.0091773	-0.535727	0.0814544	4.8e-11	Unknown	NA	0.00521949	40.296
rs1183200	6	25818418	X-13866	C	G	0.555192	0.300222	0.0148146	2.6e-91	Unknown	NA	0.0445175	384.008
rs1126742	1	46932824	X-14939	G	A	0.130263	0.294175	0.0223147	1.1e-39	Unknown	NA	0.0196088	164.788
rs1165151	6	25821388	X-15486	G	T	0.53914	0.182918	0.0150132	3.79e-34	Unknown	NA	0.016627	138.849
rs352925	2	143020781	X-15503	T	C	0.276399	0.141379	0.0157156	2.34e-19	Unknown	NA	0.00799531	65.9288
rs61825638	1	241550102	X-15503	T	C	0.246003	0.209848	0.0161307	1.08e-38	Unknown	NA	0.0163361	136.032
rs140047638	13	71979335	X-15523	C	T	0.0134304	0.454922	0.0696161	6.37e-11	Unknown	NA	0.00548429	43.9233
rs2762353	6	25794203	X-16087	G	A	0.544739	-0.258319	0.0158671	1.37e-59	Unknown	NA	0.0330972	241.323
rs77794699	10	95060813	X-16087	A	G	0.292737	0.174229	0.0175423	3.02e-23	Unknown	NA	0.0125698	89.7072
rs7844508	8	70690760	X-16397	T	G	0.596795	0.122105	0.0159553	1.96e-14	Unknown	NA	0.00717543	57.2546
rs1648348	15	50182569	X-16935	C	A	0.675135	0.143608	0.0165391	3.86e-18	Unknown	NA	0.0090465	71.1339
rs4148415	17	50675239	X-16935	T	C	0.354226	-0.107768	0.0160813	2.06e-11	Unknown	NA	0.00531338	41.5803
rs55826256	14	73612505	X-16935	C	G	0.195647	-0.349841	0.0194623	3.04e-72	Unknown	NA	0.0385204	310.975
rs56148886	12	21181636	X-16935	C	T	0.233505	0.15004	0.0181283	1.27e-16	Unknown	NA	0.00805841	63.1469
rs1047891	2	210675783	X-17325	A	C	0.316884	0.193695	0.017386	7.93e-29	Unknown	NA	0.0162428	122.594
rs1902023	4	68670366	X-17328	C	A	0.453612	-0.126352	0.0178837	1.6e-12	Unknown	NA	0.00791371	46.5847
rs2910993	19	12393701	X-17357	C	T	0.765793	-0.125977	0.018994	3.3e-11	Unknown	NA	0.00569277	41.9498
rs62471929	7	99676693	X-17357	G	A	0.0528816	0.239527	0.0340223	1.92e-12	Unknown	NA	0.00574709	46.2251
rs7928134	11	43764763	X-17357	G	A	0.697365	0.255349	0.0161294	1.89e-56	Unknown	NA	0.0275219	226.576
rs9642091	7	138114542	X-17357	C	T	0.789594	0.179258	0.0186677	7.8e-22	Unknown	NA	0.010677	85.2262
rs1047891	2	210675783	X-17367	A	C	0.321646	0.23291	0.019247	1.04e-33	Unknown	NA	0.0236723	147.248
rs4149056	12	21178615	X-17653	C	T	0.15646	0.310551	0.0209553	1.09e-49	Unknown	NA	0.0254569	209.393
rs72738356	14	73559459	X-17653	A	G	0.225738	0.18402	0.0185874	4.15e-23	Unknown	NA	0.0118373	93.6646
rs10178909	2	216035805	X-17654	G	C	0.100287	0.479306	0.0254084	2.25e-79	Unknown	NA	0.0414576	331.992
rs112577588	10	94897643	X-17654	T	A	0.0624268	0.499897	0.0319103	2.6e-55	Unknown	NA	0.0292528	231.401
rs4149056	12	21178615	X-17654	C	T	0.154282	0.228269	0.0212934	8.18e-27	Unknown	NA	0.0135977	105.897
rs56050317	5	119469552	X-17654	G	A	0.0732438	-0.20576	0.029767	4.77e-12	Unknown	NA	0.00574762	44.3449
rs72738356	14	73559459	X-17654	A	G	0.22589	0.197151	0.0186402	3.82e-26	Unknown	NA	0.0135934	103.286
rs61757683	1	18872954	X-17676	T	G	0.0205616	0.543263	0.0544417	1.89e-23	Unknown	NA	0.0118873	96.8081
rs727260	6	3152171	X-17676	A	G	0.0477189	-0.300821	0.0357134	3.66e-17	Unknown	NA	0.00822436	67.236
rs9922704	16	20549055	X-17676	C	T	0.0233103	-0.34589	0.0508366	1.02e-11	Unknown	NA	0.00544767	44.4007
rs1165191	6	25847619	X-17690	T	A	0.261163	0.222006	0.0190798	2.71e-31	Unknown	NA	0.0190204	136.306
rs10838163	11	43775878	X-18886	G	A	0.692432	-0.106979	0.016367	6.31e-11	Unknown	NA	0.00487467	39.5362
rs2582788	1	119777874	X-18886	G	T	0.70612	-0.11348	0.0170855	3.1e-11	Unknown	NA	0.00534462	41.9604
rs28415528	1	151907285	X-18888	A	G	0.312941	-0.120124	0.0174777	6.29e-12	Unknown	NA	0.00620506	43.3632
rs74637339	3	15586533	X-18913	A	T	0.0522804	0.283633	0.0343911	1.62e-16	Unknown	NA	0.00797191	66.2325
rs12087626	1	75682788	X-18921	A	C	0.303957	-0.176797	0.0165747	1.46e-26	Unknown	NA	0.013226	109.706
rs28415528	1	151907285	X-18921	A	G	0.317104	-0.403572	0.0160593	2.33e-139	Unknown	NA	0.0705388	624.137
rs11576656	1	46953896	X-18922	A	T	0.106126	0.239514	0.0250478	1.15e-21	Unknown	NA	0.010884	89.6149
rs2582788	1	119777874	X-18922	G	T	0.705546	-0.163521	0.0173579	4.49e-21	Unknown	NA	0.0111101	87.4867
rs4149056	12	21178615	X-18922	C	T	0.156177	0.302992	0.0209274	1.66e-47	Unknown	NA	0.024197	202.467
rs56113850	19	40847202	X-18935	C	T	0.606272	0.131701	0.0202728	8.22e-11	Unknown	NA	0.00828079	40.7226
rs62317882	4	68489991	X-19141	C	T	0.64281	0.748033	0.0141889	1e-200	Unknown	NA	0.256953	2639.91
rs140228918	10	94735990	X-21258	GA	G	0.0618885	0.360622	0.0323042	6.16e-29	Unknown	NA	0.0151008	125.326
chr4:15689866:tgta:t	4	15689866	X-21283	T	TGTA	0.117993	-0.6073	0.0246622	6.87e-134	Unknown	NA	0.0767653	688.217
rs1185977	6	25828826	X-21285	G	A	0.274781	-0.175485	0.0194	1.49e-19	Unknown	NA	0.0122734	76.6929
rs56113850	19	40847202	X-21286	C	T	0.576068	-0.136846	0.0151338	1.53e-19	Unknown	NA	0.00914669	74.7352
rs556339	6	25870517	X-21312	T	C	0.286882	0.193847	0.0222674	3.16e-18	Unknown	NA	0.0153749	76.3886
rs2188761	16	20498374	X-21319	C	T	0.807061	0.151383	0.0199461	3.21e-14	Unknown	NA	0.00713692	56.8947
rs4149083	12	21227696	X-21339	T	A	0.166382	0.198397	0.0201815	8.31e-23	Unknown	NA	0.0109188	90.4119
rs28415528	1	151907285	X-21353	A	G	0.317806	-0.220257	0.0160746	9.85e-43	Unknown	NA	0.0210358	176.866
rs1165195	6	25814852	X-21364	G	T	0.554667	-0.12671	0.0147522	8.76e-18	Unknown	NA	0.00793175	65.5044
rs2011425	2	233718962	X-21441	G	T	0.0808657	0.362199	0.0277817	7.5e-39	Unknown	NA	0.0195015	158.478
rs2072365	17	50675505	X-21441	T	C	0.346688	-0.102981	0.016278	2.51e-10	Unknown	NA	0.00480401	38.2459
rs212100	19	47873738	X-21441	C	T	0.839582	0.268329	0.0209923	2.06e-37	Unknown	NA	0.0193946	157.158
rs60571683	12	20916115	X-21441	A	G	0.0564051	0.345142	0.0333115	3.73e-25	Unknown	NA	0.0126803	102.437
rs72838138	10	99848144	X-21441	A	G	0.0567814	-0.596977	0.0325645	4.58e-75	Unknown	NA	0.0381736	318.303
rs62129966	19	47871693	X-21442	A	C	0.161719	0.144409	0.0226781	1.92e-10	Unknown	NA	0.00565417	38.6841
rs1047891	2	210675783	X-21467	A	C	0.308935	0.164416	0.016738	8.97e-23	Unknown	NA	0.0115426	95.381
rs12318075	12	21208653	X-21467	G	T	0.166055	0.42818	0.0201222	1.78e-100	Unknown	NA	0.0507776	437.366
rs55672373	10	99835096	X-21467	T	C	0.0589493	-0.489317	0.0324894	2.93e-51	Unknown	NA	0.0265645	223.31
rs1165181	6	25825162	X-21470	A	T	0.290213	-0.123681	0.0173529	1.02e-12	Unknown	NA	0.00630204	48.7193
rs148982377	7	99477415	X-21470	C	T	0.0343974	0.273535	0.0429576	1.92e-10	Unknown	NA	0.00497027	38.3274
rs11045856	12	21197755	X-21471	G	T	0.237418	-0.284431	0.0176274	1.43e-58	Unknown	NA	0.0292944	239.798
rs212100	19	47873738	X-21471	C	T	0.841223	0.331612	0.0210966	1.13e-55	Unknown	NA	0.0293758	239.062
rs72838129	10	99844724	X-21471	C	T	0.0572486	-0.580097	0.0327696	4.03e-70	Unknown	NA	0.036324	300.49
rs12095130	1	46880254	X-21607	A	T	0.124575	0.148325	0.0234679	2.61e-10	Unknown	NA	0.00479853	38.3082
rs12123977	1	75744069	X-21607	A	G	0.305888	-0.290029	0.0163683	2.99e-70	Unknown	NA	0.0357195	294.378
rs2041073	14	73505831	X-21607	C	T	0.46333	-0.198664	0.015501	1.33e-37	Unknown	NA	0.0196276	159.383
rs28415528	1	151907285	X-21607	A	G	0.315419	-0.258668	0.0164979	2.11e-55	Unknown	NA	0.0288954	236.345
rs1163541	1	119798295	X-21736	A	G	0.70301	-0.104394	0.0168534	5.86e-10	Unknown	NA	0.00455077	36.7417
rs11045885	12	21233084	X-21796	G	A	0.16798	0.130608	0.0192245	1.09e-11	Unknown	NA	0.00476827	38.8943
rs4148324	2	233764076	X-21796	G	T	0.324446	0.168639	0.0153632	4.94e-28	Unknown	NA	0.0124666	102.482
rs11576656	1	46953896	X-21829	A	T	0.105691	0.185689	0.0246655	5.14e-14	Unknown	NA	0.0065182	53.7147
rs1165189	6	25849551	X-21829	C	A	0.249085	0.147334	0.0175837	5.34e-17	Unknown	NA	0.00812034	67.0992
rs2582788	1	119777874	X-21829	G	T	0.705897	-0.109991	0.0170755	1.18e-10	Unknown	NA	0.00502325	39.5407
rs140228918	10	94735990	X-21834	GA	G	0.064867	0.252491	0.0332037	2.86e-14	Unknown	NA	0.00773426	58.0226
rs117135869	22	46268515	X-22162	T	C	0.0148683	0.901438	0.0585061	1.46e-53	Unknown	NA	0.0238044	200.858
rs73886794	22	46291371	X-22162	A	G	0.0338396	-1.06638	0.0386216	8.22e-168	Unknown	NA	0.0743581	660.967
rs4149056	12	21178615	X-22520	C	T	0.17094	0.20244	0.0247448	2.81e-16	Unknown	NA	0.0116159	63.2279
rs10801699	1	88970498	X-23639	C	T	0.503095	-0.0981496	0.0155048	2.45e-10	Unknown	NA	0.00481649	39.8654
rs4675869	2	240888279	X-23639	G	A	0.70057	0.115776	0.0169137	7.64e-12	Unknown	NA	0.00562359	46.5835
rs11597782	10	123033536	X-23641	C	T	0.386475	-0.127271	0.0169546	6.07e-14	Unknown	NA	0.00768144	50.4087
rs7538652	1	151947564	X-23641	T	G	0.327378	0.171038	0.017412	8.96e-23	Unknown	NA	0.0128836	86.5459
rs7584317	2	210178378	X-23641	G	A	0.444832	0.172355	0.0164302	9.59e-26	Unknown	NA	0.0146723	98.2196
rs73058498	3	45723640	X-23644	G	T	0.0940389	0.220608	0.0264875	8.17e-17	Unknown	NA	0.00829258	68.7183
rs142059872	11	27090577	X-23654	A	G	0.0126066	0.783458	0.0660974	2.07e-32	Unknown	NA	0.0152809	127.372
rs2304913	11	27125577	X-23654	C	T	0.0393629	-0.526832	0.0379546	8.31e-44	Unknown	NA	0.0209904	175.619
rs60234513	7	150907318	X-23659	C	T	0.274545	-0.240861	0.0162493	1.04e-49	Unknown	NA	0.0231093	188.609
rs12136754	1	75764547	X-23680	A	C	0.336443	-0.108917	0.0158874	7.1e-12	Unknown	NA	0.00529677	43.6488
rs28415528	1	151907285	X-23680	A	G	0.319015	0.297722	0.0159792	1.77e-77	Unknown	NA	0.0385124	327.69
rs2282377	14	104105483	X-23739	G	C	0.129058	0.391216	0.0223557	1.44e-68	Unknown	NA	0.0344063	291.899
rs17279437	3	45772602	X-23780	A	G	0.101702	0.327196	0.0256339	2.6e-37	Unknown	NA	0.0195612	156.998
rs1075485	17	1715954	X-23974	A	G	0.704816	0.121083	0.0173191	2.72e-12	Unknown	NA	0.00610049	47.3972
rs1050152	5	132340627	X-24241	T	C	0.430152	-0.107399	0.0156755	7.31e-12	Unknown	NA	0.00565472	45.7453
rs1171614	10	59709780	X-24241	C	T	0.770896	0.163222	0.0188775	5.32e-18	Unknown	NA	0.00941057	72.8363
rs12208357	6	160122116	X-24241	T	C	0.069401	-0.190394	0.0303378	3.48e-10	Unknown	NA	0.00468236	37.6116
rs34059508	6	160154805	X-24241	A	G	0.0256028	-0.33036	0.0489551	1.5e-11	Unknown	NA	0.00544538	44.0425
rs61985497	14	59481137	X-24243	A	G	0.0856801	0.256364	0.0281598	8.71e-20	Unknown	NA	0.0102973	78.3036
rs146199923	2	218989595	X-24328	T	G	0.0212559	-0.336294	0.0493003	9.02e-12	Unknown	NA	0.00470562	36.3573
rs62466318	7	73627755	X-24328	T	C	0.190015	-0.145503	0.0179037	4.4e-16	Unknown	NA	0.00651687	50.837
rs7293380	5	50259824	X-24328	C	T	0.653583	0.117954	0.0147703	1.4e-15	Unknown	NA	0.00630021	49.1743
rs2263122	17	82739897	X-24334	G	T	0.518754	-0.149322	0.0151528	6.56e-23	Unknown	NA	0.0111328	78.0192
rs1801133	1	11796321	X-24337	A	G	0.34098	-0.190416	0.0161968	6.55e-32	Unknown	NA	0.0162954	133.566
rs28366034	2	215312057	X-24337	T	C	0.132838	-0.336952	0.0225649	2.02e-50	Unknown	NA	0.026157	213.265
rs1569344	4	69475674	X-24418	A	C	0.233474	-0.17059	0.0209455	3.81e-16	Unknown	NA	0.010416	62.2383
rs17713514	11	63035630	X-24418	T	C	0.068545	0.682378	0.0337769	9.31e-91	Unknown	NA	0.059459	375.704
rs1902023	4	68670366	X-24418	C	A	0.455035	-0.202087	0.0174168	3.98e-31	Unknown	NA	0.0202544	122.716
rs183044805	11	63107876	X-24494	T	C	0.0645066	0.357585	0.0336864	2.53e-26	Unknown	NA	0.0154324	105.911
rs72794638	2	31561978	X-24494	C	T	0.0201009	0.518351	0.0586797	1.01e-18	Unknown	NA	0.0105846	72.0927
rs7475281	10	5210939	X-24494	C	A	0.145806	-0.148098	0.0238102	4.97e-10	Unknown	NA	0.00546337	37.1188
rs233074	1	85343382	X-24518	C	T	0.375798	0.390001	0.0168016	3.43e-119	Unknown	NA	0.0713577	469.421
rs37369	5	35037010	X-24518	T	C	0.0699592	-0.597494	0.03283	5.2e-74	Unknown	NA	0.0464562	298.31
rs683369	6	160130172	X-24518	C	G	0.778602	-0.135026	0.0206619	6.36e-11	Unknown	NA	0.0062857	37.9148
rs2328895	6	25801855	X-24531	T	C	0.546279	-0.199427	0.0166603	5.09e-33	Unknown	NA	0.0197152	129.68
rs12659258	5	35970113	X-24544	A	G	0.148625	0.64652	0.0189563	1e-200	Unknown	NA	0.105781	937.362
rs2071426	10	95068566	X-24546	C	T	0.271552	-0.132379	0.0182528	4.09e-13	Unknown	NA	0.00693298	44.5272
rs212100	19	47873738	X-24546	C	T	0.84717	0.160783	0.0227913	1.73e-12	Unknown	NA	0.00669406	42.605
rs4149056	12	21178615	X-24546	C	T	0.169225	0.379803	0.0210749	1.32e-72	Unknown	NA	0.0405597	269.837
rs111328885	10	95064055	X-24556	A	C	0.118373	0.205034	0.0240774	1.66e-17	Unknown	NA	0.00877444	70.6133
rs1165195	6	25814852	X-24556	G	T	0.554527	-0.223387	0.0154355	1.81e-47	Unknown	NA	0.0246541	202.067
rs10819444	9	128813578	X-24585	T	A	0.708022	0.111583	0.016686	2.27e-11	Unknown	NA	0.00514782	42.177
rs1074501	14	73523155	X-24588	T	C	0.688893	0.237407	0.0156929	1.05e-51	Unknown	NA	0.024159	203.231
rs11568591	17	50683692	X-24588	A	G	0.0687287	-0.256345	0.0288272	5.98e-19	Unknown	NA	0.0084119	69.7833
rs12815466	12	20849163	X-24588	A	T	0.853602	0.227336	0.0207061	4.81e-28	Unknown	NA	0.0129169	107.147
rs1780180	10	26708996	X-24588	A	G	0.602041	-0.113152	0.0147921	2.02e-14	Unknown	NA	0.00613506	50.8032
rs72551330	2	233672032	X-24588	C	T	0.0142822	-0.393201	0.0620735	2.38e-10	Unknown	NA	0.00435318	35.9615
rs6584194	10	98400642	X-24736	C	T	0.362607	0.146501	0.0201348	3.44e-13	Unknown	NA	0.00992098	47.7873
rs8101881	19	32873722	X-24736	T	C	0.643919	0.33431	0.0203003	6.21e-61	Unknown	NA	0.0512518	261.513
rs1047891	2	210675783	X-24757	A	C	0.318554	0.126163	0.0192863	6.09e-11	Unknown	NA	0.00691049	43.3797
rs1047891	2	210675783	X-24795	A	C	0.332864	0.167918	0.021644	8.62e-15	Unknown	NA	0.0125229	63.0663
rs1171617	10	59707424	X-24801	T	G	0.768183	0.114851	0.0185167	5.56e-10	Unknown	NA	0.00469796	36.2035
rs142059872	11	27090577	X-24801	A	G	0.0128285	0.522014	0.0677029	1.25e-14	Unknown	NA	0.00690181	55.7858
rs77010315	5	151343594	X-24801	A	C	0.0121103	-0.492135	0.0699009	1.92e-12	Unknown	NA	0.00579511	46.9167
rs7705826	5	132396764	X-24801	G	T	0.8345	0.129022	0.0205684	3.55e-10	Unknown	NA	0.00459814	36.9458
rs77762079	11	27113760	X-24801	A	C	0.0388653	-0.486657	0.0393983	4.74e-35	Unknown	NA	0.0176938	144.1
rs1171617	10	59707424	X-24812	T	G	0.770092	0.121396	0.0191599	2.36e-10	Unknown	NA	0.00521838	39.3484
rs148982377	7	99477415	X-24947	C	T	0.0329071	-0.474046	0.0428798	2.07e-28	Unknown	NA	0.0143031	115.722
rs56028148	10	95050911	X-24947	T	C	0.118442	0.202943	0.0240137	2.88e-17	Unknown	NA	0.00860072	69.2725
rs6456703	6	25825891	X-24947	T	C	0.24728	0.127328	0.0180069	1.54e-12	Unknown	NA	0.00603532	48.5332
rs9884390	4	68507689	X-24947	C	T	0.218851	-0.587303	0.0178102	1e-200	Unknown	NA	0.117933	1030.97
rs1126742	1	46932824	X-24949	G	A	0.137315	0.340914	0.0236166	3.1e-47	Unknown	NA	0.0275353	202.848
rs1177442	6	25808841	X-24949	G	A	0.563145	0.181747	0.0165097	3.48e-28	Unknown	NA	0.0162526	118.357
rs7969341	12	21232670	X-24949	G	A	0.173552	0.229663	0.0214037	7.35e-27	Unknown	NA	0.0151306	110.046
rs603424	10	100315722	X-24978	A	G	0.155452	-0.180492	0.0260784	4.48e-12	Unknown	NA	0.00855395	44.2172
rs10912697	1	171269020	X-25109	A	G	0.373909	-0.203531	0.016684	3.14e-34	Unknown	NA	0.0193952	145.058
rs1424245	16	58729926	X-25109	A	T	0.553751	0.0999381	0.0159882	4.09e-10	Unknown	NA	0.0049361	36.9514
rs115376765	10	133579913	X-25371	T	C	0.0264347	0.436651	0.0469886	1.5e-20	Unknown	NA	0.00981383	81.152
rs1165196	6	25812922	X-25371	A	G	0.555135	-0.24604	0.0151221	1.61e-59	Unknown	NA	0.0298998	252.612
rs1536826	10	133543735	X-25371	C	A	0.815882	0.150243	0.0198749	4.05e-14	Unknown	NA	0.00678176	54.5016
rs11062102	12	239619	X-25419	C	T	0.656731	0.14455	0.0165208	2.14e-18	Unknown	NA	0.00942081	75.4365
rs2080402	12	236009	X-25420	C	T	0.553112	0.129266	0.0147635	2.03e-18	Unknown	NA	0.00826058	67.9678
rs715	2	210678331	X-25420	C	T	0.306475	-0.120606	0.015821	2.48e-14	Unknown	NA	0.00618337	50.9133
rs10240723	7	97981884	X-25422	T	C	0.381729	-0.241981	0.0147294	1.2e-60	Unknown	NA	0.0276393	227.541
rs2282377	14	104105483	X-25422	G	C	0.12992	-0.198248	0.0213001	1.31e-20	Unknown	NA	0.00888552	73.0931
rs12318075	12	21208653	X-25433	G	T	0.179351	0.349411	0.0221988	8.03e-56	Unknown	NA	0.0359389	242.386
rs1569415	22	45331807	X-25790	A	C	0.245416	0.136687	0.0161664	2.79e-17	Unknown	NA	0.00691982	56.9846
rs10786415	10	98391509	X-25810	G	A	0.358392	-0.104477	0.0158403	4.23e-11	Unknown	NA	0.00501995	40.9626
rs2076007	6	167294271	X-26054	T	C	0.106898	0.298721	0.0240035	1.49e-35	Unknown	NA	0.0170385	139.174
rs337276	4	129109789	X-26054	A	C	0.611513	-0.406608	0.0147047	2.67e-168	Unknown	NA	0.0785532	684.045
rs492602	19	48703160	X-26054	G	A	0.480712	-0.106977	0.0149055	7.12e-13	Unknown	NA	0.00571352	46.1662
rs550057	9	133271182	X-26054	C	T	0.742579	-0.159093	0.0170578	1.09e-20	Unknown	NA	0.00967651	78.3248
rs296391	19	47865277	X-26109	T	C	0.841536	0.172946	0.022368	1.06e-14	Unknown	NA	0.00797727	55.7029
rs4149056	12	21178615	X-26109	C	T	0.162706	0.299845	0.0216978	1.95e-43	Unknown	NA	0.0244966	175.355
rs776746	7	99672916	X-26109	C	T	0.957337	1.08999	0.0378369	1.72e-182	Unknown	NA	0.097049	750.532
rs4149056	12	21178615	X-26111	C	T	0.158537	0.310638	0.0208638	3.89e-50	Unknown	NA	0.0257457	211.224
rs7375178	4	69103961	X-26111	A	C	0.459862	-0.120089	0.0156006	1.39e-14	Unknown	NA	0.00716422	57.6046
rs4148325	2	233764663	xanthurenate	T	C	0.326316	0.160369	0.0164451	1.81e-22	Amino Acid	Tryptophan Metabolism	0.0113075	90.9797
rs12210538	6	110438805	ximenoylcarnitine (C26:1)*	G	A	0.239083	-0.205048	0.0175629	1.71e-31	Lipid	Fatty Acid Metabolism (Acyl Carnitine, Monounsaturated)	0.0152977	128.043
rs2510374	11	68633911	ximenoylcarnitine (C26:1)*	G	A	0.110936	0.300986	0.0238374	1.51e-36	Lipid	Fatty Acid Metabolism (Acyl Carnitine, Monounsaturated)	0.0178701	149.711

## Sheet: Table S3
Table S3 Summary of modifiable risk factor datasets used in the current study
Factor	Class	Sample size	PMID
Sweet beverage consumption	Dietary	125776	31046077
Coffee consumption	Dietary	375833	31046077
Milk intake (glasses per week)	Dietary	73715	29537719
bowls of cereal per week	Dietary	446854	32193382
Drinks per Week	Dietary	941280	30643251
glasses of water per day	Dietary	445965	32193382
overall cheese intake	Dietary	438453	32193382
overall oily fish intake	Dietary	446854	32193382
overall beef intake	Dietary	446854	32193382
overall lamb/mutton intake	Dietary	446854	32193382
overall pork intake	Dietary	446854	32193382
overall processed meat intake	Dietary	446854	32193382
overall non-oily fish intake	Dietary	446854	32193382
overall poultry intake	Dietary	448210	32193382
pieces of dried fruit per day	Dietary	444741	32193382
Tea consumption	Dietary	375736	31046077
Relative carbohydrate intake	Dietary	282271	34426670
Relative fat intake	Dietary	282271	34426670
Relative protein intake	Dietary	282271	34426670
pieces of fresh fruit per day	Dietary	447401	32193382
tablespoons of cooked vegetables per day	Dietary	444190	32193382
slices of bread per week	Dietary	444190	32193382
tablespoons of raw vegetables per day	Dietary	443633	32193382
Processed meat consumption	Dietary	91353	32066663
sleep duration	Lifestyle	446118	30846698
Never drinking	Lifestyle	165084	35670026
Age of Initiation of Regular Smoking	Lifestyle	341427	30643251
leisure computer use	Lifestyle	408815	32317632
leisure television watching	Lifestyle	408815	32317632
problematic alcohol use	Lifestyle	300789	32451486
lifetime smoking index	Lifestyle	462690	31689377
Cigarettes per Day	Lifestyle	337334	30643251
insomnia	Lifestyle	1331010	30804565
Smoking Cessation	Lifestyle	547219	30643251
Smoking Initiation	Lifestyle	1232091	30643251
spent driving	Lifestyle	408815	32317632
WHRadjBMI	Obesity-related	681080	30239722
body fat percentage	Obesity-related	99327	26833246

## Sheet: Table S4
Table S4 All results of metabolome-wide Mendelian randomization for ALM
Metabolites	Method	Nsnp	Beta	SE	P	lo_ci	up_ci
mannose	Wald ratio	1	0.123583	0.00726958	8.21e-65	0.109335	0.137831
mannonate*	Wald ratio	1	0.152753	0.00898545	8.21e-65	0.135141	0.170364
gamma-glutamylthreonine	Wald ratio	1	0.303583	0.0178578	8.21e-65	0.268582	0.338584
myristoylcarnitine (C14)	Wald ratio	1	-0.21692	0.0165521	3.07e-39	-0.249362	-0.184478
creatine	Inverse variance weighted	2	0.113271	0.00865973	4.27e-39	0.0962978	0.130244
3-hydroxyoleoylcarnitine	Wald ratio	1	-0.198051	0.0159448	2.01e-35	-0.229303	-0.1668
X-17325	Wald ratio	1	0.120292	0.0103255	2.29e-31	0.100054	0.14053
X-17367	Wald ratio	1	0.100039	0.00858701	2.29e-31	0.0832081	0.116869
X-24795	Wald ratio	1	0.138758	0.0119106	2.29e-31	0.115413	0.162103
cinnamoylglycine	Wald ratio	1	0.111858	0.00960158	2.29e-31	0.0930393	0.130678
isovalerylglycine	Wald ratio	1	0.106195	0.00911544	2.29e-31	0.0883286	0.124061
gamma-glutamylglycine	Wald ratio	1	0.0481087	0.0041295	2.29e-31	0.0400149	0.0562025
X-24757	Wald ratio	1	0.184682	0.0158525	2.29e-31	0.153611	0.215753
arachidoylcarnitine (C20)*	Wald ratio	1	-0.170881	0.0148933	1.79e-30	-0.200072	-0.14169
glycine	Inverse variance weighted	2	0.0412973	0.00370524	7.52e-29	0.034035	0.0485595
X-23659	Wald ratio	1	0.0963211	0.00871872	2.25e-28	0.0792324	0.11341
beta-hydroxyisovaleroylcarnitine	Inverse variance weighted	2	-0.156081	0.0148487	7.65e-26	-0.185185	-0.126978
4-hydroxyphenylpyruvate	Wald ratio	1	0.139411	0.0175045	1.66e-15	0.105102	0.17372
(S)-3-hydroxybutyrylcarnitine	Wald ratio	1	-0.0990223	0.0131234	4.51e-14	-0.124744	-0.0733004
acetylcarnitine (C2)	Wald ratio	1	-0.0751346	0.0102035	1.79e-13	-0.0951334	-0.0551358
(R)-3-hydroxybutyrylcarnitine	Wald ratio	1	-0.137192	0.018631	1.79e-13	-0.173708	-0.100675
X-24812	Wald ratio	1	-0.133448	0.0181225	1.79e-13	-0.168968	-0.0979274
1-lignoceroyl-GPC (24:0)	Wald ratio	1	0.103068	0.014724	2.56e-12	0.0742088	0.131927
sphingomyelin (d18:2/14:0, d18:1/14:1)*	Wald ratio	1	0.137694	0.0203991	1.48e-11	0.0977116	0.177676
1-stearoyl-2-arachidonoyl-GPC (18:0/20:4)	Inverse variance weighted	2	0.0194304	0.00288359	1.6e-11	0.0137786	0.0250823
1-palmitoyl-2-arachidonoyl-GPC (16:0/20:4n6)	Inverse variance weighted	2	0.0211059	0.00319807	4.12e-11	0.0148377	0.0273741
1-arachidonylglycerol (20:4)	Wald ratio	1	0.0484088	0.00739066	5.75e-11	0.0339231	0.0628945
arachidonoylcholine	Wald ratio	1	0.0672878	0.010352	8.03e-11	0.0469979	0.0875776
arachidonate (20:4n6)	Wald ratio	1	0.0407927	0.00637385	1.55e-10	0.0282999	0.0532854
1-arachidonoyl-GPC (20:4n6)*	Wald ratio	1	0.0227533	0.00355521	1.55e-10	0.0157851	0.0297215
1-(1-enyl-stearoyl)-2-arachidonoyl-GPE (P-18:0/20:4)*	Wald ratio	1	0.0443206	0.00692509	1.55e-10	0.0307474	0.0578937
hydroxypalmitoyl sphingomyelin (d18:1/16:0(OH))**	Wald ratio	1	-0.0447645	0.00710548	2.98e-10	-0.0586912	-0.0308378
docosatrienoate (22:3n6)*	Wald ratio	1	0.064311	0.0102898	4.1e-10	0.0441431	0.0844789
stearidonate (18:4n3)	Wald ratio	1	0.102269	0.016495	5.65e-10	0.0699387	0.134599
nisinate (24:6n3)	Wald ratio	1	0.0796097	0.0128403	5.65e-10	0.0544427	0.104777
1-linoleoyl-2-linolenoyl-GPC (18:2/18:3)*	Wald ratio	1	-0.0519325	0.00844431	7.75e-10	-0.0684833	-0.0353816
eicosapentaenoate (EPA; 20:5n3)	Wald ratio	1	0.0599667	0.00975068	7.75e-10	0.0408553	0.079078
1-palmitoyl-2-docosahexaenoyl-GPC (16:0/22:6)	Wald ratio	1	0.0742175	0.0120679	7.75e-10	0.0505645	0.0978706
adrenate (22:4n6)	Wald ratio	1	0.0672675	0.0109378	7.75e-10	0.0458294	0.0887056
1,2-dilinoleoyl-GPC (18:2/18:2)	Wald ratio	1	-0.0416406	0.00677083	7.75e-10	-0.0549114	-0.0283698
X-16087	Inverse variance weighted	2	0.0377371	0.00627854	1.85e-09	0.0254312	0.0500431
pseudouridine	Wald ratio	1	-0.122109	0.020715	3.75e-09	-0.162711	-0.0815081
C-glycosyltryptophan	Wald ratio	1	-0.121997	0.020696	3.75e-09	-0.162561	-0.0814331
N6-acetyllysine	Wald ratio	1	0.0334263	0.00581327	8.92e-09	0.0220323	0.0448203
1-oleoyl-GPI (18:1)	Wald ratio	1	0.109641	0.0192886	1.31e-08	0.0718349	0.147446
X-15486	Wald ratio	1	-0.0590429	0.0103872	1.31e-08	-0.0794017	-0.038684
pregnenediol disulfate (C21H34O8S2)*	Inverse variance weighted	4	-0.0431665	0.00762346	1.49e-08	-0.0581085	-0.0282245
docosapentaenoate (n3 DPA; 22:5n3)	Wald ratio	1	0.0790624	0.0139934	1.6e-08	0.0516355	0.106489
glutamate	Wald ratio	1	-0.110597	0.0198028	2.34e-08	-0.14941	-0.0717833
2-O-methylascorbic acid	Wald ratio	1	-0.0235704	0.00430613	4.41e-08	-0.0320104	-0.0151304
X-11849	Wald ratio	1	-0.0833034	0.0155173	7.94e-08	-0.113717	-0.0528895
hydroxy-CMPF*	Wald ratio	1	0.0909827	0.0172867	1.42e-07	0.0571007	0.124865
X-12847	Wald ratio	1	-0.0720949	0.013698	1.42e-07	-0.0989431	-0.0452468
X-21364	Wald ratio	1	0.0789204	0.0149949	1.42e-07	0.0495304	0.10831
5alpha-androstan-3beta,17beta-diol disulfate	Inverse variance weighted	2	-0.0341539	0.00653596	1.74e-07	-0.0469644	-0.0213435
3-carboxy-4-methyl-5-propyl-2-furanpropanoate (CMPF)	Wald ratio	1	0.0970807	0.0186317	1.88e-07	0.0605627	0.133599
X-12839	Wald ratio	1	-0.073607	0.0141266	1.88e-07	-0.101295	-0.0459189
X-24531	Wald ratio	1	0.0496422	0.0095273	1.88e-07	0.0309687	0.0683157
X-12822	Wald ratio	1	-0.0375977	0.00721572	1.88e-07	-0.0517405	-0.0234549
ferulic acid 4-sulfate	Wald ratio	1	-0.032813	0.00629744	1.88e-07	-0.0451559	-0.02047
beta-alanine	Wald ratio	1	0.0499948	0.0097928	3.3e-07	0.0308009	0.0691887
X-24978	Wald ratio	1	-0.0703632	0.013851	3.77e-07	-0.0975112	-0.0432152
cis-3,4-methyleneheptanoate	Wald ratio	1	0.085956	0.0169205	3.77e-07	0.0527919	0.11912
palmitoleate (16:1n7)	Wald ratio	1	-0.0991088	0.0195096	3.77e-07	-0.137348	-0.06087
5-dodecenoylcarnitine (C12:1)	Wald ratio	1	-0.0946497	0.0186318	3.77e-07	-0.131168	-0.0581313
2-palmitoleoyl-GPC (16:1)*	Wald ratio	1	-0.0867279	0.0170724	3.77e-07	-0.12019	-0.053266
phenylacetylglutamate	Wald ratio	1	0.0554882	0.0114595	1.28e-06	0.0330275	0.0779489
X-24334	Wald ratio	1	0.0616118	0.0127242	1.28e-06	0.0366724	0.0865512
7-methylxanthine	Wald ratio	1	-0.0935527	0.0194901	1.59e-06	-0.131753	-0.055352
myo-inositol	Wald ratio	1	0.0953126	0.020234	2.47e-06	0.0556541	0.134971
1-(1-enyl-palmitoyl)-2-linoleoyl-GPC (P-16:0/18:2)*	Wald ratio	1	-0.0823687	0.0175253	2.6e-06	-0.116718	-0.0480192
tauro-beta-muricholate	Wald ratio	1	0.0238182	0.00514988	3.75e-06	0.0137244	0.0339119
androstenediol (3beta,17beta) monosulfate (1)	Wald ratio	1	-0.0581769	0.0125788	3.75e-06	-0.0828313	-0.0335225
androstenediol (3beta,17beta) disulfate (1)	Wald ratio	1	-0.0703349	0.0152075	3.75e-06	-0.100142	-0.0405281
glyco-beta-muricholate**	Wald ratio	1	0.0249708	0.00539909	3.75e-06	0.0143886	0.035553
sphingomyelin (d18:2/23:0, d18:1/23:1, d17:1/24:1)*	Inverse variance weighted	2	0.068297	0.0151087	6.17e-06	0.0386839	0.0979101
X-24544	Wald ratio	1	-0.0188703	0.0041762	6.23e-06	-0.0270556	-0.0106849
choline	Wald ratio	1	0.0736203	0.0166522	9.82e-06	0.040982	0.106259
1-palmitoyl-2-stearoyl-GPC (16:0/18:0)	Inverse variance weighted	2	0.0538563	0.0122011	1.01e-05	0.0299422	0.0777704
pregnenolone sulfate	Wald ratio	1	-0.0682061	0.0156065	1.24e-05	-0.0987948	-0.0376174
glycohyocholate	Wald ratio	1	-0.0765019	0.0175125	1.25e-05	-0.110826	-0.0421774
N-acetyl-aspartyl-glutamate (NAAG)	Wald ratio	1	-0.0143812	0.00329207	1.25e-05	-0.0208336	-0.0079287
2-hydroxy-4-(methylthio)butanoic acid	Inverse variance weighted	3	-0.0313042	0.00717193	1.27e-05	-0.0453611	-0.0172472
5alpha-pregnan-3beta,20alpha-diol disulfate	Wald ratio	1	-0.0438365	0.0101161	1.47e-05	-0.0636641	-0.0240089
docosapentaenoate (n6 DPA; 22:5n6)	Wald ratio	1	0.0746066	0.0172643	1.55e-05	0.0407685	0.108445
glucuronide of piperine metabolite C17H21NO3 (3)*	Wald ratio	1	-0.0468713	0.0108604	1.59e-05	-0.0681578	-0.0255849
glucuronide of piperine metabolite C17H21NO3 (5)*	Wald ratio	1	-0.0445691	0.010327	1.59e-05	-0.06481	-0.0243282
glucuronide of piperine metabolite C17H21NO3 (4)*	Wald ratio	1	-0.0417475	0.0096732	1.59e-05	-0.060707	-0.022788
3-bromo-5-chloro-2,6-dihydroxybenzoic acid*	Wald ratio	1	-0.0351005	0.00842413	3.09e-05	-0.0516118	-0.0185892
perfluorooctanesulfonate (PFOS)	Wald ratio	1	-0.0847139	0.0204953	3.58e-05	-0.124885	-0.0445431
3,5-dichloro-2,6-dihydroxybenzoic acid	Wald ratio	1	-0.0343504	0.00831057	3.58e-05	-0.0506391	-0.0180616
sulfate of piperine metabolite C18H21NO3 (3)*	Wald ratio	1	-0.0690465	0.0167048	3.58e-05	-0.101788	-0.0363051
4-hydroxychlorothalonil	Wald ratio	1	-0.0239376	0.00579136	3.58e-05	-0.0352887	-0.0125866
sulfate of piperine metabolite C18H21NO3 (1)*	Wald ratio	1	-0.0716274	0.0173292	3.58e-05	-0.105593	-0.0376622
vanillactate	Wald ratio	1	0.0768043	0.0192011	6.33e-05	0.0391702	0.114438
X-12410	Wald ratio	1	0.0319252	0.00806902	7.6e-05	0.01611	0.0477405
1,3,7-trimethylurate	Wald ratio	1	-0.0600354	0.0151988	7.82e-05	-0.0898251	-0.0302457
X-21441	Inverse variance weighted	5	-0.0170777	0.00437276	9.4e-05	-0.0256483	-0.00850709
4-acetamidobutanoate	Wald ratio	1	0.0279176	0.00721467	0.00010903	0.0137769	0.0420584
X-21736	Wald ratio	1	0.0766328	0.0201161	0.000139235	0.0372052	0.11606
5-acetylamino-6-formylamino-3-methyluracil	Wald ratio	1	0.0106094	0.00280479	0.000155193	0.00511204	0.0161068
X-26109	Inverse variance weighted	3	-0.0118744	0.00316226	0.000173305	-0.0180725	-0.00567642
vanillylmandelate (VMA)	Wald ratio	1	0.0375729	0.0100547	0.000186346	0.0178656	0.0572801
2,3-dihydroxy-5-methylthio-4-pentenoate (DMTPA)*	Wald ratio	1	-0.0741346	0.0201223	0.000229413	-0.113574	-0.034695
X-17328	Wald ratio	1	0.0554008	0.0150374	0.000229413	0.0259276	0.084874
4-allylphenol sulfate	Wald ratio	1	-0.0625821	0.0169976	0.000231577	-0.0958974	-0.0292668
carnitine	Inverse variance weighted	3	-0.0311036	0.00857296	0.000285515	-0.0479066	-0.0143006
kynurenate	Inverse variance weighted	2	-0.0223275	0.00616725	0.00029422	-0.0344153	-0.0102397
X-23974	Wald ratio	1	-0.0627669	0.0173435	0.000295689	-0.0967601	-0.0287737
sphingomyelin (d18:1/22:2, d18:2/22:1, d16:1/24:2)*	Inverse variance weighted	2	0.0336189	0.00933357	0.000315854	0.0153251	0.0519127
5-hydroxy-2-methylpyridine sulfate	Wald ratio	1	-0.0625939	0.0175263	0.000355039	-0.0969454	-0.0282424
sphingomyelin (d18:1/21:0, d17:1/22:0, d16:1/23:0)*	Inverse variance weighted	2	0.024511	0.00686989	0.00035987	0.011046	0.037976
3-indoleglyoxylic acid	Inverse variance weighted	2	0.0176671	0.00503706	0.000452472	0.00779445	0.0275397
butyrate/isobutyrate (4:0)	Wald ratio	1	-0.0604339	0.0172668	0.000465258	-0.0942768	-0.0265909
X-21470	Inverse variance weighted	2	0.0626277	0.0179312	0.000478223	0.0274825	0.0977728
X-25371	Inverse variance weighted	3	0.0308573	0.0088627	0.000498236	0.0134864	0.0482282
X-07765	Wald ratio	1	-0.0370948	0.0106711	0.000508591	-0.0580102	-0.0161794
X-21312	Wald ratio	1	-0.0376586	0.0108333	0.000508591	-0.0588918	-0.0164253
1-methylxanthine	Inverse variance weighted	3	-0.0312632	0.00921357	0.0006909	-0.0493217	-0.0132046
methylsuccinate	Wald ratio	1	-0.0191603	0.00569631	0.000769228	-0.0303251	-0.00799555
deoxycholic acid 12-sulfate*	Inverse variance weighted	3	-0.0174059	0.00523254	0.000879523	-0.0276617	-0.00715013
quinolinate	Wald ratio	1	0.0509112	0.0153431	0.000906055	0.0208387	0.0809836
picolinoylglycine	Wald ratio	1	-0.0563385	0.016991	0.000913846	-0.0896409	-0.0230362
prolylglycine	Wald ratio	1	0.0606936	0.0183044	0.000913846	0.024817	0.0965703
1-linoleoyl-GPE (18:2)*	Inverse variance weighted	3	-0.0363821	0.010982	0.000923365	-0.0579067	-0.0148574
arabonate/xylonate	Wald ratio	1	-0.0524832	0.0161487	0.00115405	-0.0841346	-0.0208318
N6,N6,N6-trimethyllysine	Inverse variance weighted	3	-0.0547037	0.0168322	0.00115427	-0.0876947	-0.0217126
3-carboxy-4-methyl-5-pentyl-2-furanpropionate (3-CMPFP)**	Inverse variance weighted	2	0.0270801	0.00834599	0.00117579	0.010722	0.0434383
sphingomyelin (d18:1/14:0, d16:1/16:0)*	Inverse variance weighted	2	0.0196508	0.00605675	0.0011768	0.00777957	0.031522
uridine	Inverse variance weighted	2	-0.032682	0.0101118	0.00122902	-0.0525012	-0.0128628
metabolonic lactone sulfate	Inverse variance weighted	3	-0.0143593	0.00445245	0.00125955	-0.0230861	-0.00563253
oleoyl-linoleoyl-glycerol (18:1/18:2) [2]	Inverse variance weighted	3	0.0333365	0.0103998	0.00134837	0.0129528	0.0537202
N-acetylglycine	Inverse variance weighted	2	0.0554823	0.0174829	0.00150608	0.0212157	0.0897488
2,6-dihydroxybenzoic acid	Wald ratio	1	-0.030927	0.00979356	0.00158913	-0.0501224	-0.0117317
X-17690	Wald ratio	1	-0.0310802	0.00990964	0.00171057	-0.0505031	-0.0116573
propionylglycine	Inverse variance weighted	2	0.0585099	0.0187838	0.00184003	0.0216936	0.0953262
16a-hydroxy DHEA 3-sulfate	Inverse variance weighted	2	0.0196155	0.00631419	0.00189269	0.00723969	0.0319913
homocitrulline	Wald ratio	1	-0.0232103	0.00747452	0.0019011	-0.0378604	-0.00856029
succinylcarnitine (C4-DC)	Inverse variance weighted	3	-0.0146002	0.00480205	0.00236263	-0.0240122	-0.00518814
octadecenedioate (C18:1-DC)	Inverse variance weighted	2	-0.0150142	0.00499419	0.00264417	-0.0248028	-0.0052256
X-21258	Wald ratio	1	0.0332758	0.0110919	0.0026998	0.0115356	0.0550161
N6-carbamoylthreonyladenosine	Wald ratio	1	-0.0610783	0.0203594	0.0026998	-0.100983	-0.0211738
X-21834	Wald ratio	1	0.0475264	0.0158421	0.0026998	0.0164758	0.0785771
1-methylhistidine	Wald ratio	1	-0.0403401	0.0134467	0.0026998	-0.0666957	-0.0139846
1-stearoyl-2-docosahexaenoyl-GPC (18:0/22:6)	Inverse variance weighted	2	0.0415504	0.0139948	0.00298775	0.0141207	0.0689801
1-linoleoyl-GPI (18:2)*	Inverse variance weighted	3	-0.0507312	0.0171672	0.0031255	-0.084379	-0.0170834
X-21285	Wald ratio	1	0.0353307	0.0119668	0.00315334	0.0118757	0.0587857
octadecenedioylcarnitine (C18:1-DC)*	Inverse variance weighted	2	-0.0128057	0.00437528	0.00342443	-0.0213812	-0.00423012
octadecadienedioate (C18:2-DC)*	Inverse variance weighted	2	-0.0127722	0.00436539	0.00343599	-0.0213283	-0.00421599
11beta-hydroxyandrosterone glucuronide	Inverse variance weighted	3	-0.0234226	0.00807994	0.00374523	-0.0392593	-0.00758593
1-palmitoyl-2-arachidonoyl-GPI (16:0/20:4)*	Inverse variance weighted	2	0.0700466	0.0243798	0.00406409	0.0222622	0.117831
ceramide (d18:1/14:0, d16:1/16:0)*	Wald ratio	1	0.0286663	0.0100719	0.00442508	0.00892529	0.0484073
sphingomyelin (d17:1/14:0, d16:1/15:0)*	Wald ratio	1	0.0364616	0.0128108	0.00442508	0.0113524	0.0615709
sphingomyelin (d18:2/23:1)*	Wald ratio	1	0.0459208	0.0161343	0.00442508	0.0142975	0.0775441
palmitoyl dihydrosphingomyelin (d18:0/16:0)*	Wald ratio	1	-0.0392579	0.0137933	0.00442508	-0.0662928	-0.012223
docosatrienoate (22:3n3)	Wald ratio	1	-0.024354	0.00859553	0.00460653	-0.0412012	-0.00750676
dihomo-linolenate (20:3n3 or n6)	Wald ratio	1	-0.046142	0.0162854	0.00460653	-0.0780615	-0.0142226
sphingomyelin (d18:1/17:0, d17:1/18:0, d19:1/16:0)	Wald ratio	1	0.0389924	0.0138877	0.00498979	0.0117725	0.0662123
X-12544	Wald ratio	1	0.0518082	0.0185029	0.00511026	0.0155425	0.0880739
X-24546	Inverse variance weighted	3	-0.0209019	0.00752871	0.00549828	-0.0356582	-0.00614563
X-18886	Inverse variance weighted	2	0.0517996	0.0188892	0.00610122	0.0147768	0.0888224
X-12411	Wald ratio	1	0.0292769	0.010694	0.00618696	0.00831675	0.0502371
phenylalanine	Wald ratio	1	0.0360428	0.0131695	0.00620321	0.0102306	0.061855
5alpha-androstan-3alpha,17beta-diol disulfate	Wald ratio	1	0.0484699	0.0177102	0.00620321	0.013758	0.0831819
N-palmitoyl-heptadecasphingosine (d17:1/16:0)*	Wald ratio	1	0.0275528	0.0100898	0.00631867	0.00777688	0.0473287
5alpha-pregnan-diol disulfate	Inverse variance weighted	2	-0.0278139	0.0102651	0.00673733	-0.0479336	-0.00769428
tetrahydrocortisol glucuronide	Inverse variance weighted	3	-0.0303621	0.0112167	0.0067921	-0.0523469	-0.00837741
11beta-hydroxyetiocholanolone glucuronide*	Wald ratio	1	-0.0429219	0.0160957	0.00766076	-0.0744695	-0.0113743
glycodeoxycholate 3-sulfate	Inverse variance weighted	3	-0.011098	0.00420987	0.0083846	-0.0193493	-0.00284662
linoleoyl-arachidonoyl-glycerol (18:2/20:4) [2]*	Inverse variance weighted	4	0.0408176	0.0155435	0.00863911	0.0103522	0.0712829
cis-3,4-methyleneheptanoylglycine	Inverse variance weighted	3	0.0477559	0.018212	0.00873598	0.0120603	0.0834514
5alpha-androstan-3beta,17beta-diol monosulfate (2)	Inverse variance weighted	2	-0.0226957	0.00869655	0.00906127	-0.0397409	-0.00565044
oxalate (ethanedioate)	Wald ratio	1	0.046243	0.017931	0.00991019	0.0110983	0.0813877
pregnanediol-3-glucuronide	Inverse variance weighted	4	-0.0282772	0.0109784	0.0100037	-0.0497949	-0.00675944
dodecadienoate (12:2)*	Inverse variance weighted	3	-0.0178128	0.00692848	0.010142	-0.0313926	-0.00423294
taurodeoxycholic acid 3-sulfate	Inverse variance weighted	3	-0.0130882	0.00509304	0.0101752	-0.0230705	-0.00310582
(2 or 3)-decenoate (10:1n7 or n8)	Inverse variance weighted	2	-0.0250348	0.0097578	0.0102992	-0.0441601	-0.0059095
N1-methyladenosine	Wald ratio	1	-0.0492646	0.0193539	0.0109136	-0.0871983	-0.0113308
X-23739	Wald ratio	1	0.0181485	0.00715717	0.0112218	0.00412049	0.0321766
citrate	Inverse variance weighted	2	-0.0255955	0.0101531	0.0117034	-0.0454955	-0.0056955
X-11299	Wald ratio	1	-0.0455546	0.0182218	0.0124193	-0.0812694	-0.00983979
X-22520	Wald ratio	1	-0.0321083	0.0128433	0.0124193	-0.0572812	-0.00693539
hexadecanedioate (C16-DC)	Wald ratio	1	-0.0126012	0.0050405	0.0124193	-0.0224806	-0.00272187
1-oleoyl-GPG (18:1)*	Wald ratio	1	-0.0141868	0.00567473	0.0124193	-0.0253093	-0.00306435
hexadecenedioate (C16:1-DC)*	Wald ratio	1	-0.010108	0.00404319	0.0124193	-0.0180326	-0.00218332
1-linoleoyl-GPG (18:2)*	Wald ratio	1	-0.0149679	0.00598716	0.0124193	-0.0267027	-0.00323306
X-24518	Inverse variance weighted	3	-0.0198194	0.00795396	0.0127112	-0.0354091	-0.00422959
1-(1-enyl-palmitoyl)-2-arachidonoyl-GPE (P-16:0/20:4)*	Wald ratio	1	0.0312822	0.0126138	0.0131382	0.00655916	0.0560052
1-(1-enyl-palmitoyl)-2-linoleoyl-GPE (P-16:0/18:2)*	Wald ratio	1	0.033051	0.013327	0.0131382	0.00693004	0.0591719
eicosanedioate (C20-DC)	Wald ratio	1	-0.0386871	0.0157166	0.0138343	-0.0694916	-0.00788249
biliverdin	Wald ratio	1	-0.0407501	0.0165547	0.0138343	-0.0731973	-0.00830282
bilirubin (E,Z or Z,E)*	Wald ratio	1	-0.0293593	0.0119272	0.0138343	-0.0527366	-0.00598195
glycoursodeoxycholic acid sulfate (1)	Wald ratio	1	-0.0375248	0.0152444	0.0138343	-0.0674039	-0.00764567
X-23639	Inverse variance weighted	2	0.10499	0.0429141	0.014424	0.0208788	0.189102
X-21339	Wald ratio	1	-0.0317545	0.013105	0.0153897	-0.0574404	-0.00606864
X-25433	Wald ratio	1	-0.0180303	0.00744109	0.0153897	-0.0326149	-0.0034458
eicosenedioate (C20:1-DC)*	Wald ratio	1	-0.0180951	0.00746781	0.0153897	-0.032732	-0.00345817
X-16397	Wald ratio	1	0.0376725	0.0155604	0.0154756	0.00717415	0.0681708
1-palmitoleoyl-GPC (16:1)*	Inverse variance weighted	3	-0.0528469	0.021835	0.0155083	-0.0956434	-0.0100504
3-hydroxybutyroylglycine**	Inverse variance weighted	3	0.0536566	0.0221912	0.0156091	0.010162	0.0971513
cholic acid glucuronide	Wald ratio	1	-0.0145349	0.0060562	0.0163951	-0.026405	-0.00266473
X-19141	Wald ratio	1	-0.00641683	0.00267368	0.0163951	-0.0116572	-0.00117642
branched-chain, straight-chain, or cyclopropyl 12:1 fatty acid*	Wald ratio	1	-0.0264626	0.0110435	0.0165649	-0.0481078	-0.00481745
palmitoleoylcarnitine (C16:1)*	Inverse variance weighted	2	-0.16142	0.0679289	0.0174867	-0.294561	-0.0282796
glycochenodeoxycholate glucuronide (1)	Inverse variance weighted	2	-0.00806591	0.00345827	0.0196821	-0.0148441	-0.0012877
glycine conjugate of C10H12O2*	Inverse variance weighted	2	-0.0394465	0.01698	0.0201732	-0.0727273	-0.00616564
linoleoyl-arachidonoyl-glycerol (18:2/20:4) [1]*	Inverse variance weighted	3	0.0453757	0.0196985	0.0212501	0.00676664	0.0839848
N-acetyl-isoputreanine	Inverse variance weighted	4	0.0716094	0.0312032	0.0217366	0.0104512	0.132768
cortolone glucuronide (1)	Inverse variance weighted	2	-0.0396803	0.017298	0.0217949	-0.0735844	-0.0057762
5-hydroxylysine	Wald ratio	1	-0.0126165	0.00553053	0.0225337	-0.0234564	-0.00177668
lysine	Inverse variance weighted	3	-0.0424281	0.0188708	0.0245543	-0.0794149	-0.00544128
epiandrosterone sulfate	Inverse variance weighted	3	-0.0150579	0.00670704	0.0247628	-0.0282037	-0.00191207
5alpha-pregnan-3beta,20beta-diol monosulfate (1)	Inverse variance weighted	3	-0.0260016	0.0115914	0.0248848	-0.0487207	-0.00328251
sphingomyelin (d18:0/18:0, d19:0/17:0)*	Wald ratio	1	0.0321438	0.0145412	0.0270687	0.00364296	0.0606446
myristoyl dihydrosphingomyelin (d18:0/14:0)*	Wald ratio	1	0.023082	0.0104419	0.0270687	0.00261596	0.043548
N-stearoyl-sphinganine (d18:0/18:0)*	Wald ratio	1	0.0366579	0.0165833	0.0270687	0.00415456	0.0691611
phosphate	Inverse variance weighted	2	-0.0830329	0.0378757	0.0283615	-0.157269	-0.00879657
1-palmitoyl-2-linoleoyl-GPE (16:0/18:2)	Inverse variance weighted	3	-0.0202172	0.00926621	0.0291229	-0.038379	-0.00205542
X-11308	Inverse variance weighted	2	0.0209825	0.0096329	0.0293899	0.00210206	0.039863
picolinate	Inverse variance weighted	3	-0.0261075	0.0119913	0.0294646	-0.0496104	-0.00260467
5-oxoproline	Wald ratio	1	0.00925014	0.00425993	0.0298988	0.000900672	0.0175996
p-cresol glucuronide*	Wald ratio	1	-0.0339173	0.0157298	0.0310641	-0.0647476	-0.00308697
propionylcarnitine (C3)	Inverse variance weighted	3	-0.0674554	0.0313565	0.0314571	-0.128914	-0.00599668
5alpha-androstan-3beta,17alpha-diol disulfate	Inverse variance weighted	3	-0.0560815	0.026202	0.0323264	-0.107437	-0.00472555
N-formylanthranilic acid	Inverse variance weighted	2	0.0079587	0.00374779	0.0337059	0.000613034	0.0153044
5-methyluridine (ribothymidine)	Inverse variance weighted	2	-0.0094144	0.00452715	0.0375677	-0.0182876	-0.000541176
adipoylcarnitine (C6-DC)	Inverse variance weighted	2	-0.0160795	0.00781362	0.0396023	-0.0313942	-0.000764746
imidazole propionate	Wald ratio	1	0.0303174	0.01477	0.0401083	0.00136817	0.0592666
glycine conjugate of C10H14O2 (1)*	Inverse variance weighted	2	0.022454	0.0109755	0.0407738	0.000941953	0.0439661
1-oleoyl-2-linoleoyl-GPE (18:1/18:2)*	Inverse variance weighted	2	-0.0237857	0.0117234	0.0424686	-0.0467636	-0.000807732
deoxycholic acid glucuronide	Inverse variance weighted	2	-0.00722829	0.00357591	0.0432397	-0.0142371	-0.000219515
indoleacetate	Wald ratio	1	-0.0403183	0.0200274	0.044098	-0.079572	-0.00106462
isobutyrylglycine	Inverse variance weighted	2	0.0798749	0.0398017	0.0447685	0.01	0.157886
2-hydroxyglutarate	Inverse variance weighted	2	-0.026808	0.0133842	0.0451812	-0.053041	-0.000575026
4-hydroxyphenylacetylglutamine	Wald ratio	1	-0.03556	0.01778	0.0455003	-0.0704088	-0.0007112
2-deoxyuridine rs66731853,A,G,0.31854,-0.107077,0.0164002,6.62E-11,2-deoxyuridine	Wald ratio	1	-0.0145801	0.00729006	0.0455003	-0.0288686	-0.000291602
campesterol	Inverse variance weighted	2	-0.0100534	0.00503257	0.0457534	-0.0199172	-0.000189531
1-stearoyl-2-arachidonoyl-GPI (18:0/20:4)	Inverse variance weighted	3	0.0400234	0.020088	0.0463269	0.000650899	0.0793959
hypotaurine	Inverse variance weighted	2	-0.0409766	0.0205938	0.0466184	-0.0813405	-0.000612685
trans-2-hexenoylglycine	Inverse variance weighted	2	0.0749594	0.0382635	0.0501092	-3.71e-05	0.149956
X-12851	Wald ratio	1	0.0373283	0.0190982	0.0506367	-0.000104172	0.0747608
X-18913	Wald ratio	1	-0.028558	0.0148079	0.0537841	-0.0575815	0.00046539
1-oleoyl-2-docosahexaenoyl-GPC (18:1/22:6)*	Inverse variance weighted	2	0.0593308	0.0308725	0.0546307	-0.00117927	0.119841
X-23644	Wald ratio	1	-0.0267443	0.0140521	0.0570111	-0.0542863	0.000797795
X-13684	Inverse variance weighted	5	-0.0194705	0.0102692	0.0579582	-0.039598	0.000657081
1,2-dilinoleoyl-GPE (18:2/18:2)*	Inverse variance weighted	2	-0.0416496	0.021996	0.0582907	-0.0847617	0.00146261
gamma-glutamylvaline	Wald ratio	1	0.0320628	0.0170129	0.0594818	-0.00128251	0.0654081
21-hydroxypregnenolone disulfate	Inverse variance weighted	4	0.0304403	0.0162354	0.0608025	-0.00138117	0.0622618
X-24736	Inverse variance weighted	2	-0.0144365	0.00771502	0.0613153	-0.0295579	0.000684977
X-23780	Wald ratio	1	-0.0171151	0.00916882	0.0619482	-0.035086	0.000855756
X-24328	Inverse variance weighted	3	-0.0685	0.0369449	0.0637227	-0.140912	0.00391189
erythritol	Wald ratio	1	0.0221868	0.0119929	0.0643135	-0.00131922	0.0456929
glycochenodeoxycholate 3-sulfate	Inverse variance weighted	3	-0.0152701	0.0082825	0.0652331	-0.0315038	0.000963607
5alpha-androstan-3alpha,17beta-diol monosulfate (1)	Inverse variance weighted	4	-0.0156464	0.008503	0.0657531	-0.0323123	0.00101948
1-linoleoyl-2-arachidonoyl-GPC (18:2/20:4n6)*	Inverse variance weighted	3	0.0330654	0.0180531	0.0670159	-0.0023186	0.0684494
ribitol	Wald ratio	1	0.0120997	0.00662997	0.068001	-0.000895046	0.0250944
5-methylthioadenosine (MTA)	Inverse variance weighted	2	-0.144136	0.0793568	0.0693232	-0.299676	0.011403
2-butenoylglycine	Inverse variance weighted	2	0.068016	0.0374828	0.0695863	-0.00545021	0.141482
3-hydroxyoctanoylcarnitine (2)	Inverse variance weighted	2	-0.0247725	0.0136762	0.0700862	-0.0515778	0.00203292
S-adenosylhomocysteine (SAH)	Wald ratio	1	-0.0201381	0.0111878	0.0718606	-0.0420662	0.00179005
1-myristoyl-2-arachidonoyl-GPC (14:0/20:4)*	Inverse variance weighted	2	0.0458701	0.0256951	0.0742342	-0.00449235	0.0962325
dodecanedioate (C12-DC)	Wald ratio	1	0.0300871	0.0168781	0.07465	-0.00299403	0.0631682
orotidine	Wald ratio	1	-0.00577667	0.00324201	0.0747789	-0.012131	0.000577667
2-hydroxydecanoate	Wald ratio	1	-0.028172	0.0159895	0.0780854	-0.0595115	0.00316745
sphingomyelin (d18:1/19:0, d19:1/18:0)*	Inverse variance weighted	3	0.016735	0.00957476	0.0804937	-0.00203149	0.0355016
3-methyl-2-oxobutyrate	Wald ratio	1	-0.0251682	0.0144908	0.082415	-0.0535701	0.00323373
pimeloylcarnitine/3-methyladipoylcarnitine (C7-DC)	Inverse variance weighted	4	-0.0348819	0.0201257	0.0830602	-0.0743284	0.00456453
octadecanedioylcarnitine (C18-DC)*	Inverse variance weighted	4	-0.0119766	0.00691964	0.0834845	-0.0255391	0.00158587
citrulline	Inverse variance weighted	2	0.0226574	0.0131024	0.083764	-0.00302336	0.0483381
X-24243	Wald ratio	1	0.0234042	0.0136525	0.0864763	-0.00335461	0.050163
threonate	Wald ratio	1	0.0299568	0.0177018	0.0905873	-0.00473863	0.0646523
tartronate (hydroxymalonate)	Wald ratio	1	0.03053	0.0180405	0.0905873	-0.00482929	0.0658893
serine	Inverse variance weighted	3	0.0623322	0.0369585	0.0916909	-0.0101065	0.134771
1-methyl-5-imidazoleacetate	Wald ratio	1	-0.0293884	0.0174742	0.0926041	-0.0636378	0.004861
glycerate	Wald ratio	1	0.0315547	0.0188603	0.0943122	-0.00541144	0.0685208
gamma-CEHC	Wald ratio	1	-0.0115158	0.00690946	0.0955807	-0.0250583	0.00202678
gamma-CEHC glucuronide*	Wald ratio	1	-0.0165549	0.00993293	0.0955807	-0.0360234	0.00291366
succinimide	Wald ratio	1	0.0254511	0.0154046	0.0984991	-0.00474194	0.0556441
X-24949	Inverse variance weighted	3	-0.0242025	0.0147186	0.100104	-0.0530509	0.0046459
carboxyethyl-GABA	Inverse variance weighted	2	0.179698	0.110599	0.104211	-0.0370756	0.396471
3-formylindole	Inverse variance weighted	5	0.0105898	0.00652904	0.104812	-0.00220709	0.0233868
sphingomyelin (d17:2/16:0, d18:2/15:0)*	Inverse variance weighted	2	0.0550215	0.0342581	0.108255	-0.0121244	0.122167
trans-4-hydroxyproline	Wald ratio	1	-0.0315093	0.0196362	0.108571	-0.0699963	0.00697771
S-1-pyrroline-5-carboxylate	Wald ratio	1	-0.0245574	0.0155794	0.114963	-0.055093	0.00597827
sphingomyelin (d18:2/21:0, d16:2/23:0)*	Inverse variance weighted	3	0.0562855	0.0357882	0.115779	-0.0138594	0.12643
tryptophan betaine	Wald ratio	1	-0.0139537	0.00894467	0.11876	-0.0314852	0.00357787
sphingomyelin (d18:1/22:1, d18:2/22:0, d16:1/24:1)*	Inverse variance weighted	2	0.0609864	0.0391453	0.119246	-0.0157385	0.137711
1-(1-enyl-palmitoyl)-2-oleoyl-GPE (P-16:0/18:1)*	Wald ratio	1	0.0265983	0.0170989	0.119814	-0.00691555	0.0601121
X-17357	Inverse variance weighted	4	-0.0136572	0.00879424	0.12043	-0.0308939	0.0035795
3-methylcytidine	Wald ratio	1	0.00428295	0.0027889	0.124608	-0.00118329	0.0097492
N,N-dimethylalanine	Inverse variance weighted	2	-0.0505347	0.033087	0.12668	-0.115385	0.0143159
hexanoylglycine	Inverse variance weighted	3	0.0380787	0.025016	0.127966	-0.0109527	0.0871101
homostachydrine*	Inverse variance weighted	2	-0.0899428	0.0595435	0.130906	-0.206648	0.0267625
glycolithocholate sulfate*	Inverse variance weighted	2	-0.0177911	0.0117856	0.131156	-0.040891	0.00530875
succinoyltaurine	Inverse variance weighted	3	-0.00612739	0.00406664	0.131876	-0.014098	0.00184323
X-17676	Inverse variance weighted	3	-0.0119306	0.00793071	0.13249	-0.0274748	0.00361358
X-25790	Wald ratio	1	0.0241427	0.0160952	0.133614	-0.00740378	0.0556893
orotate	Inverse variance weighted	2	-0.0067273	0.00449268	0.134291	-0.015533	0.00207835
lithocholate sulfate (1)	Inverse variance weighted	2	-0.0140842	0.00946378	0.136691	-0.0326333	0.00446477
ethylmalonate	Inverse variance weighted	3	-0.00633381	0.00432527	0.143091	-0.0148113	0.00214371
N-oleoylserine	Inverse variance weighted	2	-0.0165682	0.0114327	0.147283	-0.0389764	0.00583991
2-hydroxy-3-methylvalerate	Inverse variance weighted	2	-0.0325888	0.0225424	0.148271	-0.0767718	0.0115943
1-palmitoyl-2-linoleoyl-GPI (16:0/18:2)	Inverse variance weighted	2	-0.0397826	0.0275409	0.148601	-0.0937628	0.0141976
phenyllactate (PLA)	Wald ratio	1	-0.0109458	0.00759502	0.149535	-0.025832	0.00394047
1-stearoyl-GPG (18:0)	Inverse variance weighted	2	-0.0192898	0.0134883	0.152686	-0.0457269	0.00714738
1-(1-enyl-stearoyl)-2-linoleoyl-GPE (P-18:0/18:2)*	Inverse variance weighted	2	-0.0337895	0.0236337	0.152799	-0.0801115	0.0125326
indole-3-carboxylate	Wald ratio	1	0.0234912	0.0166962	0.159434	-0.00923339	0.0562157
4-oxo-retinoic acid	Wald ratio	1	0.0243659	0.0173179	0.159434	-0.0095772	0.058309
O-sulfo-L-tyrosine	Wald ratio	1	0.0171647	0.0122605	0.161513	-0.00686587	0.0411952
spermidine	Wald ratio	1	0.0251561	0.0179686	0.161513	-0.0100624	0.0603746
indolelactate	Wald ratio	1	-0.0221205	0.016002	0.166863	-0.0534844	0.00924353
proline	Wald ratio	1	0.0200033	0.0147151	0.174028	-0.00883824	0.0488449
1-palmitoyl-2-linoleoyl-GPC (16:0/18:2)	Inverse variance weighted	2	-0.0369681	0.027544	0.179548	-0.0909543	0.0170181
glycocholenate sulfate*	Inverse variance weighted	3	-0.00907503	0.00678762	0.181224	-0.0223788	0.00422872
1-(1-enyl-palmitoyl)-2-arachidonoyl-GPC (P-16:0/20:4)*	Inverse variance weighted	2	0.0194653	0.0148318	0.189384	-0.00960498	0.0485355
tridecenedioate (C13:1-DC)*	Wald ratio	1	0.0202803	0.0157736	0.198543	-0.0106359	0.0511965
3-hydroxyhexanoylcarnitine (1)	Inverse variance weighted	2	-0.0579737	0.0450918	0.198553	-0.146354	0.0304061
(N(1) + N(8))-acetylspermidine	Inverse variance weighted	2	-0.103933	0.081911	0.204493	-0.264479	0.0566124
taurocholenate sulfate*	Inverse variance weighted	5	-0.0095658	0.00754893	0.205093	-0.0243617	0.0052301
pregnenetriol sulfate*	Wald ratio	1	0.0222819	0.0176182	0.205977	-0.0122498	0.0568136
methyl glucopyranoside (alpha + beta)	Wald ratio	1	-0.006275	0.00498308	0.207937	-0.0160418	0.00349185
1-arachidonoyl-GPE (20:4n6)*	Inverse variance weighted	3	0.0216018	0.0174107	0.21471	-0.0125232	0.0557268
asparagine	Inverse variance weighted	3	0.0090081	0.00730211	0.217341	-0.00530404	0.0233202
oleoylcarnitine (C18:1)	Wald ratio	1	-0.0130831	0.0106603	0.21972	-0.0339773	0.0078111
eicosenoylcarnitine (C20:1)*	Wald ratio	1	-0.0169341	0.0137981	0.21972	-0.0439784	0.0101103
S-allylcysteine	Wald ratio	1	0.0205497	0.0167442	0.21972	-0.0122689	0.0533682
palmitoylcarnitine (C16)	Wald ratio	1	-0.0159534	0.0129991	0.21972	-0.0414316	0.00952477
linolenoylcarnitine (C18:3)*	Wald ratio	1	-0.014767	0.0120324	0.21972	-0.0383505	0.00881645
ascorbic acid 2-sulfate	Wald ratio	1	0.0221714	0.0183487	0.226919	-0.0137921	0.0581349
X-24588	Inverse variance weighted	5	-0.0132904	0.0110088	0.227336	-0.0348677	0.0082869
1-stearoyl-2-oleoyl-GPI (18:0/18:1)*	Inverse variance weighted	3	0.0288445	0.0240254	0.229913	-0.0182453	0.0759342
dihomo-linolenoylcarnitine (C20:3n3 or 6)*	Inverse variance weighted	7	-0.0241972	0.0203101	0.233502	-0.0640049	0.0156106
glutamine_degradant*	Inverse variance weighted	4	-0.0457754	0.0384415	0.233739	-0.121121	0.0295699
thyroxine	Wald ratio	1	0.0241008	0.0202447	0.233859	-0.0155788	0.0637804
1-stearoyl-2-linoleoyl-GPE (18:0/18:2)*	Inverse variance weighted	3	-0.0202281	0.0170493	0.235445	-0.0536447	0.0131885
ethyl beta-glucopyranoside	Wald ratio	1	-0.00618459	0.00521825	0.235944	-0.0164124	0.00404318
margaroylcarnitine (C17)*	Inverse variance weighted	2	-0.130376	0.110106	0.236373	-0.346184	0.0854311
1-palmitoyl-GPG (16:0)*	Inverse variance weighted	2	-0.0165038	0.0139711	0.237492	-0.0438871	0.0108796
X-17654	Inverse variance weighted	5	0.0103358	0.00877062	0.238613	-0.00685459	0.0275262
5alpha-pregnan-3beta,20alpha-diol monosulfate (2)	Inverse variance weighted	2	-0.0285156	0.0243747	0.242047	-0.0762899	0.0192588
acisoga	Inverse variance weighted	3	0.0458378	0.0391951	0.242212	-0.0309847	0.12266
1-stearoyl-2-linoleoyl-GPC (18:0/18:2)*	Inverse variance weighted	2	-0.0393616	0.0336741	0.242444	-0.105363	0.0266396
taurochenodeoxycholic acid 3-sulfate	Inverse variance weighted	4	-0.0107962	0.00929017	0.245191	-0.0290049	0.00741254
5-hydroxyindole sulfate	Wald ratio	1	0.0192061	0.0165871	0.246907	-0.0133046	0.0517168
S-methylcysteine	Wald ratio	1	0.00901856	0.00793634	0.255804	-0.00653665	0.0245738
androsterone sulfate	Inverse variance weighted	4	-0.0118412	0.0104497	0.257147	-0.0323228	0.00864026
andro steroid monosulfate C19H28O6S (1)*	Inverse variance weighted	2	0.01889	0.0168282	0.261639	-0.0140932	0.0518732
1-(1-enyl-palmitoyl)-GPC (P-16:0)*	Inverse variance weighted	3	0.0370538	0.033258	0.265223	-0.0281319	0.102239
X-16935	Inverse variance weighted	4	-0.00906296	0.00822779	0.270676	-0.0251894	0.0070635
gamma-glutamyltryptophan	Wald ratio	1	0.0185676	0.0168796	0.271332	-0.0145165	0.0516517
N,N,N-trimethyl-5-aminovalerate	Inverse variance weighted	3	-0.0606416	0.0551323	0.271363	-0.168701	0.0474177
stearoylcarnitine (C18)	Inverse variance weighted	2	-0.0101463	0.00923822	0.272074	-0.0282532	0.00796058
X-21796	Inverse variance weighted	2	-0.0181609	0.016549	0.272465	-0.0505969	0.0142751
methylsuccinoylcarnitine	Inverse variance weighted	5	-0.0167188	0.0153813	0.277056	-0.0468663	0.0134286
gamma-glutamyltyrosine	Inverse variance weighted	2	0.0203714	0.019162	0.28773	-0.0171861	0.057929
phenylpyruvate	Inverse variance weighted	2	0.0230563	0.0218985	0.292401	-0.0198648	0.0659773
ergothioneine	Inverse variance weighted	2	0.0749286	0.0712528	0.292989	-0.0647269	0.214584
X-12100	Inverse variance weighted	3	-0.0546838	0.052075	0.293673	-0.156751	0.0473831
N-acetylalliin	Wald ratio	1	-0.00986121	0.00943247	0.295813	-0.0283488	0.00862642
glycosyl-N-tricosanoyl-sphingadienine (d18:2/23:0)*	Wald ratio	1	-0.0106426	0.0101991	0.296727	-0.0306329	0.00934774
gluconate	Wald ratio	1	-0.00732962	0.0070284	0.297014	-0.0211053	0.00644605
lactosyl-N-nervonoyl-sphingosine (d18:1/24:1)*	Inverse variance weighted	4	-0.0143336	0.0137715	0.297961	-0.0413257	0.0126585
1-(1-enyl-stearoyl)-GPE (P-18:0)*	Inverse variance weighted	2	0.0574808	0.0553127	0.298714	-0.0509322	0.165894
imidazole lactate	Inverse variance weighted	5	-0.0141315	0.0136253	0.299664	-0.040837	0.012574
N-oleoyltaurine	Inverse variance weighted	2	-0.0155101	0.0150316	0.30215	-0.0449719	0.0139518
tyrosine	Inverse variance weighted	2	0.0192691	0.0186944	0.302662	-0.0173719	0.05591
kynurenine	Inverse variance weighted	3	-0.048117	0.0468696	0.304602	-0.139981	0.0437474
N-succinyl-phenylalanine	Inverse variance weighted	2	0.0183853	0.0179564	0.305889	-0.0168092	0.0535797
cys-gly, oxidized	Inverse variance weighted	2	0.0106602	0.0104149	0.306046	-0.00975297	0.0310733
X-11787	Inverse variance weighted	2	0.00934932	0.00913782	0.306239	-0.00856081	0.0272594
isovalerylcarnitine (C5)	Inverse variance weighted	2	-0.06751	0.0661	0.307097	-0.197066	0.062046
X-24801	Inverse variance weighted	5	-0.0235411	0.0231503	0.30921	-0.0689157	0.0218335
behenoyl dihydrosphingomyelin (d18:0/22:0)*	Inverse variance weighted	2	-0.0278694	0.0274721	0.310362	-0.0817148	0.0259759
X-13729	Wald ratio	1	-0.0177329	0.0175462	0.31219	-0.0521236	0.0166577
levulinoylcarnitine	Inverse variance weighted	2	-0.0491483	0.0487074	0.31295	-0.144615	0.0463182
alpha-hydroxyisovalerate	Inverse variance weighted	4	-0.0134994	0.0133905	0.31339	-0.0397449	0.012746
hexanoylglutamine	Inverse variance weighted	2	-0.017052	0.0169318	0.313889	-0.0502383	0.0161344
3-hydroxyoctanoylcarnitine (1)	Wald ratio	1	-0.0191956	0.0191956	0.317311	-0.056819	0.0184278
pregnenediol sulfate (C21H34O5S)*	Inverse variance weighted	3	-0.0238387	0.023841	0.317358	-0.070567	0.0228897
X-26111	Inverse variance weighted	2	-0.013618	0.0138119	0.324154	-0.0406893	0.0134534
X-11470	Inverse variance weighted	4	-0.0122502	0.012519	0.327812	-0.0367875	0.012287
1-(1-enyl-stearoyl)-2-oleoyl-GPE (P-18:0/18:1)	Wald ratio	1	0.0178563	0.0182715	0.328434	-0.0179559	0.0536684
3-methylglutarylcarnitine (2)	Inverse variance weighted	6	0.0227141	0.0233449	0.330564	-0.0230419	0.0684702
4-hydroxyglutamate	Wald ratio	1	-0.0146265	0.0152359	0.337055	-0.0444889	0.0152359
3b-hydroxy-5-cholenoic acid	Wald ratio	1	0.0148767	0.0154966	0.337055	-0.0154966	0.04525
taurolithocholate 3-sulfate	Inverse variance weighted	2	-0.0170193	0.0177342	0.337212	-0.0517783	0.0177397
N-acetylneuraminate	Wald ratio	1	-0.013836	0.0145278	0.340904	-0.0423105	0.0146385
cysteinylglycine disulfide*	Inverse variance weighted	2	0.0135444	0.0142592	0.34218	-0.0144037	0.0414924
guanidinoacetate	Inverse variance weighted	4	0.0181229	0.0193359	0.348621	-0.0197754	0.0560213
methionine sulfone	Inverse variance weighted	5	-0.0108231	0.0116484	0.352812	-0.0336541	0.0120078
nervonoylcarnitine (C24:1)*	Inverse variance weighted	3	-0.0572908	0.0617485	0.353507	-0.178318	0.0637362
X-11381	Inverse variance weighted	4	-0.0499116	0.0540627	0.355894	-0.155874	0.0560512
X-24241	Inverse variance weighted	4	-0.0554867	0.0612292	0.364824	-0.175496	0.0645226
histidine betaine (hercynine)*	Inverse variance weighted	2	0.0915272	0.101151	0.365543	-0.10673	0.289784
indoleacetylglutamine	Inverse variance weighted	2	-0.00870626	0.00966022	0.367456	-0.0276403	0.0102278
3-hydroxy-2-ethylpropionate	Inverse variance weighted	2	0.0104887	0.0116385	0.367476	-0.0123227	0.0333001
sphingomyelin (d17:1/16:0, d18:1/15:0, d16:1/17:0)*	Inverse variance weighted	2	0.0383745	0.0427215	0.369053	-0.0453595	0.122109
malate	Inverse variance weighted	2	0.0124577	0.0138951	0.369958	-0.0147767	0.039692
X-15503	Inverse variance weighted	2	-0.0194568	0.0217203	0.370366	-0.0620286	0.023115
4-guanidinobutanoate	Wald ratio	1	0.00369608	0.00413091	0.370928	-0.00440051	0.0117927
1-linoleoyl-GPC (18:2)	Inverse variance weighted	2	-0.0426338	0.0482084	0.376499	-0.137122	0.0518547
linoleoylcarnitine (C18:2)*	Inverse variance weighted	3	-0.0432857	0.049251	0.379466	-0.139818	0.0532461
behenoylcarnitine (C22)*	Wald ratio	1	0.0109834	0.0125525	0.381574	-0.0136195	0.0355863
sphingomyelin (d18:1/25:0, d19:0/24:1, d20:1/23:0, d19:1/24:0)*	Inverse variance weighted	2	0.00848902	0.00987671	0.390066	-0.0108693	0.0278474
2-aminobutyrate	Inverse variance weighted	2	0.021418	0.0249404	0.390469	-0.0274651	0.070301
ornithine	Wald ratio	1	0.0136239	0.0158945	0.391366	-0.0175294	0.0447772
arachidonoylcarnitine (C20:4)	Inverse variance weighted	3	-0.0182913	0.021347	0.391525	-0.0601315	0.0235488
cysteine-glutathione disulfide	Wald ratio	1	0.00586286	0.00689748	0.395325	-0.0076562	0.0193819
5,6-dihydrouridine	Inverse variance weighted	2	-0.00928277	0.0109493	0.396552	-0.0307434	0.0121779
5alpha-androstan-3alpha,17beta-diol monosulfate (2)	Wald ratio	1	0.00885404	0.0104639	0.397467	-0.0116551	0.0293632
X-21442	Wald ratio	1	0.0152345	0.0180044	0.397467	-0.0200542	0.0505232
vanillic acid glycine	Inverse variance weighted	2	0.0413321	0.0490599	0.399517	-0.0548252	0.137489
cysteinylglycine	Inverse variance weighted	2	0.0114454	0.013604	0.400167	-0.0152185	0.0381093
androstenediol (3beta,17beta) monosulfate (2)	Inverse variance weighted	2	-0.0350313	0.0418446	0.402494	-0.117047	0.0469841
2R,3R-dihydroxybutyrate	Inverse variance weighted	4	-0.0289338	0.0347988	0.405713	-0.0971394	0.0392717
X-21607	Inverse variance weighted	4	-0.00399783	0.00484917	0.409692	-0.0135022	0.00550654
1-stearoyl-GPC (18:0)	Inverse variance weighted	2	0.0465527	0.0581606	0.42347	-0.0674422	0.160548
bilirubin degradation product, C17H18N2O4 (3)**	Wald ratio	1	-0.00268734	0.00335917	0.423711	-0.00927131	0.00389664
bilirubin degradation product, C16H18N2O5 (3)**	Wald ratio	1	-0.0028353	0.00354413	0.423711	-0.00978179	0.00411119
bilirubin degradation product, C17H20N2O5 (2)**	Wald ratio	1	-0.004095	0.00511876	0.423711	-0.0141278	0.00593776
bilirubin degradation product, C16H18N2O5 (1)**	Wald ratio	1	-0.0028791	0.00359887	0.423711	-0.00993288	0.00417469
7-alpha-hydroxy-3-oxo-4-cholestenoate (7-Hoca)	Wald ratio	1	-0.0144022	0.0180028	0.423711	-0.0496877	0.0208832
bilirubin degradation product, C16H18N2O5 (4)**	Wald ratio	1	-0.00297493	0.00371866	0.423711	-0.0102635	0.00431365
bilirubin degradation product, C16H18N2O5 (2)**	Wald ratio	1	-0.00296873	0.00371091	0.423711	-0.0102421	0.00430466
cerotoylcarnitine (C26)*	Inverse variance weighted	3	-0.0399138	0.0499485	0.424233	-0.137813	0.0579853
beta-hydroxyisovalerate	Inverse variance weighted	4	-0.0275498	0.0347003	0.427233	-0.0955624	0.0404628
tiglylcarnitine (C5:1-DC)	Wald ratio	1	0.0121448	0.0153834	0.429835	-0.0180066	0.0422962
cortisol	Wald ratio	1	-0.0146519	0.0187219	0.433857	-0.0513468	0.022043
ximenoylcarnitine (C26:1)*	Inverse variance weighted	2	-0.00579614	0.00743011	0.435339	-0.0203591	0.00876687
dihydroorotate	Inverse variance weighted	5	-0.0120798	0.0155005	0.435793	-0.0424607	0.0183011
androsterone glucuronide	Inverse variance weighted	2	-0.00723241	0.00943091	0.443151	-0.025717	0.0112522
decanoylcarnitine (C10)	Inverse variance weighted	3	-0.0144461	0.0188902	0.444427	-0.0514708	0.0225787
sphingomyelin (d18:1/20:2, d18:2/20:1, d16:1/22:2)*	Inverse variance weighted	3	-0.026305	0.0348491	0.450354	-0.0946092	0.0419993
flavin adenine dinucleotide (FAD)	Inverse variance weighted	2	-0.0171719	0.023072	0.456711	-0.0623929	0.0280492
betaine	Inverse variance weighted	3	-0.0328931	0.0442415	0.457185	-0.119606	0.0538201
N-palmitoylglycine	Inverse variance weighted	2	0.0364183	0.0490374	0.457686	-0.0596951	0.132532
7-methylguanine	Wald ratio	1	0.0127369	0.0171948	0.458851	-0.0209649	0.0464388
3-methylglutaconate	Inverse variance weighted	2	0.0292857	0.0395865	0.459427	-0.0483038	0.106875
linoleoyl ethanolamide	Wald ratio	1	-0.00760528	0.0102895	0.459828	-0.0277727	0.0125621
oleoyl ethanolamide	Wald ratio	1	-0.00637822	0.00862936	0.459828	-0.0232918	0.0105353
4-cholesten-3-one	Wald ratio	1	0.0126017	0.0171023	0.461218	-0.0209188	0.0461223
1-stearoyl-2-arachidonoyl-GPE (18:0/20:4)	Inverse variance weighted	4	0.0104149	0.0142065	0.463492	-0.0174298	0.0382596
butyrylcarnitine (C4)	Inverse variance weighted	3	-0.00995568	0.0136142	0.464612	-0.0366394	0.0167281
indoleacetoylcarnitine*	Inverse variance weighted	3	-0.0222674	0.0305947	0.466725	-0.0822329	0.0376982
erythronate*	Wald ratio	1	0.0100964	0.0139427	0.468981	-0.0172313	0.0374242
1,3-dimethylurate	Wald ratio	1	-0.011988	0.0166663	0.471957	-0.0446539	0.0206779
3-hydroxysebacate	Inverse variance weighted	2	0.00661754	0.00927038	0.475328	-0.0115524	0.0247875
dihomo-linoleoylcarnitine (C20:2)*	Inverse variance weighted	2	-0.037796	0.0529822	0.475616	-0.141641	0.066049
glycerophosphoethanolamine	Wald ratio	1	-0.0102815	0.0145359	0.479369	-0.0387719	0.0182089
X-11315	Inverse variance weighted	3	-0.0102642	0.0145287	0.479891	-0.0387404	0.018212
X-14939	Wald ratio	1	-0.00645874	0.00917821	0.481617	-0.024448	0.0115306
10-undecenoate (11:1n1)	Wald ratio	1	-0.00406887	0.00578208	0.481617	-0.0154017	0.007264
bilirubin degradation product, C17H20N2O5 (1)**	Wald ratio	1	-0.00363142	0.00518774	0.483927	-0.0137994	0.00653656
gamma-glutamylglutamine	Inverse variance weighted	2	0.0157901	0.0227978	0.488551	-0.0288936	0.0604737
tetradecanedioate (C14-DC)	Inverse variance weighted	2	-0.00854709	0.0123471	0.48879	-0.0327474	0.0156532
3-amino-2-piperidone	Inverse variance weighted	2	0.0430414	0.0628031	0.49313	-0.0800527	0.166135
furaneol sulfate	Wald ratio	1	-0.00538059	0.00786395	0.493842	-0.0207939	0.0100327
X-12714	Wald ratio	1	0.00596656	0.00872036	0.493842	-0.0111253	0.0230585
X-25109	Wald ratio	1	0.00638723	0.00933519	0.493842	-0.0119097	0.0246842
5alpha-androstan-3alpha,17alpha-diol monosulfate	Inverse variance weighted	3	-0.0131421	0.0192805	0.495475	-0.0509318	0.0246476
1-palmitoyl-GPE (16:0)	Inverse variance weighted	3	-0.0245379	0.0360978	0.496654	-0.0952895	0.0462137
cytidine	Wald ratio	1	-0.0111103	0.0164432	0.499247	-0.0433389	0.0211184
X-21319	Wald ratio	1	-0.0105692	0.0158538	0.504985	-0.0416427	0.0205043
3-(4-hydroxyphenyl)lactate	Wald ratio	1	0.00866058	0.0129909	0.504985	-0.0168015	0.0341227
1-(1-enyl-palmitoyl)-2-oleoyl-GPC (P-16:0/18:1)*	Inverse variance weighted	4	0.0355003	0.0533669	0.505915	-0.0690988	0.140099
N-acetyltaurine	Inverse variance weighted	2	0.00612057	0.00921653	0.506635	-0.0119438	0.024185
X-15523	Wald ratio	1	0.0118702	0.0180251	0.510193	-0.023459	0.0471993
dimethylarginine (SDMA + ADMA)	Inverse variance weighted	2	-0.0266527	0.0406328	0.511863	-0.106293	0.0529876
X-24494	Inverse variance weighted	3	-0.0236141	0.0360504	0.512449	-0.0942729	0.0470448
xanthurenate	Wald ratio	1	-0.0081063	0.0124712	0.515692	-0.0325499	0.0163373
X-25419	Wald ratio	1	0.00899343	0.013836	0.515692	-0.0181252	0.0361121
glutamine	Inverse variance weighted	2	0.0708482	0.110489	0.521377	-0.14571	0.287407
sphingomyelin (d18:1/18:1, d18:2/18:0)	Inverse variance weighted	2	0.0352692	0.0554053	0.524407	-0.0733252	0.143864
X-12707	Inverse variance weighted	3	-0.01005	0.0158621	0.526352	-0.0411397	0.0210398
N-formylmethionine	Wald ratio	1	-0.00714613	0.0113147	0.527662	-0.029323	0.0150307
thioproline	Wald ratio	1	0.0126322	0.020001	0.527662	-0.0265697	0.0518341
X-12798	Inverse variance weighted	3	0.0100083	0.0158581	0.527966	-0.0210736	0.0410901
sphingomyelin (d18:1/20:0, d16:1/22:0)*	Inverse variance weighted	3	0.00750032	0.0120395	0.533299	-0.016097	0.0310977
arabitol/xylitol	Wald ratio	1	0.0114885	0.0185092	0.534804	-0.0247895	0.0477665
2-hydroxysebacate	Inverse variance weighted	2	-0.00951224	0.0158349	0.548031	-0.0405487	0.0215242
1-methyl-4-imidazoleacetate	Wald ratio	1	0.00333957	0.00556595	0.548506	-0.00756969	0.0142488
octanoylcarnitine (C8)	Inverse variance weighted	3	-0.00972237	0.0162443	0.549501	-0.0415613	0.0221165
6-bromotryptophan	Inverse variance weighted	5	0.00623652	0.0106227	0.55714	-0.0145839	0.027057
4-hydroxyphenylacetoylcarnitine	Inverse variance weighted	2	-0.0320008	0.0545565	0.557498	-0.138932	0.07493
ceramide (d18:1/17:0, d17:1/18:0)*	Wald ratio	1	0.00987471	0.0168451	0.557736	-0.0231417	0.0428911
X-25420	Inverse variance weighted	2	-0.0645456	0.110351	0.558607	-0.280834	0.151743
6-oxopiperidine-2-carboxylate	Inverse variance weighted	2	-0.00716813	0.0123706	0.562286	-0.0314144	0.0170782
trans-urocanate	Wald ratio	1	0.00368455	0.00636422	0.562625	-0.00878932	0.0161584
beta-citrylglutamate	Inverse variance weighted	2	-0.00251831	0.00441789	0.56866	-0.0111774	0.00614076
alliin	Wald ratio	1	0.00301855	0.00534052	0.571926	-0.00744886	0.013486
2-aminooctanoate	Wald ratio	1	0.0024024	0.0042504	0.571926	-0.00592838	0.0107332
N-acetyl-2-aminoadipate	Wald ratio	1	-0.00325127	0.00575224	0.571926	-0.0145257	0.00802313
X-11444	Inverse variance weighted	3	-0.0109708	0.0199313	0.582024	-0.0500362	0.0280946
lactosyl-N-palmitoyl-sphingosine (d18:1/16:0)	Inverse variance weighted	2	-0.00800735	0.0146252	0.584034	-0.0366728	0.0206581
gamma-glutamylglutamate	Inverse variance weighted	2	0.00730157	0.0133873	0.585473	-0.0189376	0.0335408
stearoyl sphingomyelin (d18:1/18:0)	Wald ratio	1	-0.00566091	0.0104509	0.588048	-0.0261447	0.0148229
N-stearoyl-sphingadienine (d18:2/18:0)*	Wald ratio	1	-0.00830384	0.0153302	0.588048	-0.038351	0.0217433
sphingomyelin (d18:1/20:1, d18:2/20:0)*	Inverse variance weighted	2	0.0251082	0.0472288	0.594983	-0.0674603	0.117677
bilirubin (E,E)*	Inverse variance weighted	2	-0.00398702	0.0075486	0.597375	-0.0187823	0.0108082
2-stearoyl-GPE (18:0)*	Inverse variance weighted	3	-0.0051603	0.00982785	0.599536	-0.0244229	0.0141023
3beta-hydroxy-5-cholestenoate	Inverse variance weighted	2	0.00585936	0.011215	0.601352	-0.016122	0.0278408
N-acetyl-3-methylhistidine*	Wald ratio	1	-0.00288428	0.00552819	0.601852	-0.0137195	0.00795099
N-acetylleucine	Wald ratio	1	-0.00194682	0.0037314	0.601852	-0.00926036	0.00536672
N-acetylglutamate	Wald ratio	1	-0.00975499	0.0186971	0.601852	-0.0464012	0.0268912
N-acetylglutamine	Wald ratio	1	-0.00127897	0.00245137	0.601852	-0.00608366	0.00352571
N-alpha-acetylornithine	Wald ratio	1	-0.0059092	0.011326	0.601852	-0.0281081	0.0162897
N-delta-acetylornithine	Wald ratio	1	0.00127318	0.00244026	0.601852	-0.00350974	0.0060561
5-acetylamino-6-amino-3-methyluracil	Inverse variance weighted	2	0.0136148	0.0261336	0.602389	-0.0376071	0.0648367
N-acetylglucosamine/N-acetylgalactosamine	Wald ratio	1	-0.00442926	0.0085817	0.605764	-0.0212494	0.0123909
N-acetyl-2-aminooctanoate*	Inverse variance weighted	2	-0.00320827	0.00627928	0.6094	-0.0155157	0.00909912
glycosyl ceramide (d18:1/23:1, d17:1/24:1)*	Inverse variance weighted	2	0.0134734	0.026668	0.613399	-0.0387959	0.0657428
tetradecadienedioate (C14:2-DC)*	Inverse variance weighted	2	-0.0129262	0.0257545	0.615737	-0.063405	0.0375526
1-palmitoyl-2-docosahexaenoyl-GPE (16:0/22:6)*	Wald ratio	1	-0.00248587	0.00497175	0.617075	-0.0122305	0.00725875
1-stearoyl-2-docosahexaenoyl-GPE (18:0/22:6)*	Wald ratio	1	-0.00335707	0.00671414	0.617075	-0.0165168	0.00980264
tryptophan	Inverse variance weighted	2	-0.0182982	0.03675	0.618548	-0.0903282	0.0537318
N2,N5-diacetylornithine	Wald ratio	1	-0.00258409	0.00540311	0.632465	-0.0131742	0.008006
adenosine 3',5'-cyclic monophosphate (cAMP)	Inverse variance weighted	2	0.0142726	0.0298692	0.632767	-0.0442711	0.0728163
N4-acetylcytidine	Inverse variance weighted	4	-0.00304115	0.00638619	0.633926	-0.0155581	0.00947578
glycosyl-N-(2-hydroxynervonoyl)-sphingosine (d18:1/24:1(2OH))*	Inverse variance weighted	4	0.0178839	0.037578	0.634136	-0.055769	0.0915367
indolin-2-one	Wald ratio	1	0.00537888	0.0113554	0.635725	-0.0168777	0.0276355
6-hydroxyindole sulfate	Wald ratio	1	0.0082137	0.01734	0.635725	-0.0257728	0.0422002
X-12216	Wald ratio	1	-0.00692563	0.0146208	0.635725	-0.0355824	0.0217311
X-18935	Wald ratio	1	-0.00683366	0.0144266	0.635725	-0.0351098	0.0214425
X-21286	Wald ratio	1	0.00657674	0.0138842	0.635725	-0.0206363	0.0337898
sphinganine-1-phosphate	Wald ratio	1	0.00866076	0.0182838	0.635725	-0.0271755	0.0444971
paraxanthine	Wald ratio	1	0.00809374	0.0170868	0.635725	-0.0253964	0.0415839
theobromine	Wald ratio	1	0.00849746	0.0179391	0.635725	-0.0266631	0.0436581
sphingosine 1-phosphate	Wald ratio	1	0.00941914	0.0198849	0.635725	-0.0295552	0.0483935
X-11478	Wald ratio	1	-0.00528788	0.0115372	0.646713	-0.0279008	0.017325
3-hydroxyhexanoate	Wald ratio	1	-0.00706764	0.0154203	0.646713	-0.0372914	0.0231562
X-11372	Inverse variance weighted	2	-0.0135571	0.0296287	0.647264	-0.0716295	0.0445152
galactonate	Wald ratio	1	0.00820903	0.0180599	0.649436	-0.0271883	0.0436064
urate	Inverse variance weighted	2	-0.013015	0.0287689	0.650983	-0.0694021	0.0433721
2-hydroxyphenylacetate	Inverse variance weighted	2	-0.0323668	0.0737377	0.660701	-0.176893	0.112159
X-25422	Inverse variance weighted	2	-0.00728885	0.0166926	0.662363	-0.0400063	0.0254286
X-23654	Inverse variance weighted	2	-0.0031522	0.00722317	0.662546	-0.0173096	0.0110052
N-acetylcitrulline	Wald ratio	1	-0.000988513	0.00227358	0.66372	-0.00544473	0.00346771
nonanoylcarnitine (C9)	Inverse variance weighted	2	-0.0100757	0.0235413	0.668649	-0.0562167	0.0360652
cis-4-decenoylcarnitine (C10:1)	Inverse variance weighted	3	-0.00500823	0.0118375	0.672234	-0.0282096	0.0181932
X-24337	Inverse variance weighted	2	-0.00647686	0.015492	0.67589	-0.0368411	0.0238874
thymol sulfate	Inverse variance weighted	2	-0.0273793	0.0659485	0.678024	-0.156638	0.10188
dehydroepiandrosterone sulfate (DHEA-S)	Inverse variance weighted	2	-0.0233074	0.056245	0.678588	-0.133548	0.0869328
N-acetylglucosaminylasparagine	Inverse variance weighted	4	0.00926783	0.0225185	0.680659	-0.0348685	0.0534042
carotene diol (1)	Inverse variance weighted	2	-0.00520774	0.0127092	0.681981	-0.0301177	0.0197023
1,5-anhydroglucitol (1,5-AG)	Inverse variance weighted	3	0.00345091	0.00850775	0.685022	-0.0132243	0.0201261
N-acetylcarnosine	Inverse variance weighted	3	0.0100256	0.0248889	0.687086	-0.0387567	0.0588079
caprylate (8:0)	Wald ratio	1	0.00641416	0.0160354	0.689157	-0.0250152	0.0378436
caproate (6:0)	Wald ratio	1	0.00420172	0.0105043	0.689157	-0.0163867	0.0247902
N-stearoyl-sphingosine (d18:1/18:0)*	Inverse variance weighted	2	0.00789402	0.019946	0.692276	-0.0312002	0.0469882
1-oleoyl-2-arachidonoyl-GPE (18:1/20:4)*	Inverse variance weighted	4	0.00580542	0.0150212	0.69914	-0.0236361	0.035247
etiocholanolone glucuronide	Inverse variance weighted	4	-0.00520762	0.0135042	0.699771	-0.0316758	0.0212606
N2-acetyl,N6-methyllysine	Inverse variance weighted	2	-0.000614176	0.00160097	0.701254	-0.00375207	0.00252372
N-acetylhistidine	Inverse variance weighted	3	-0.00541589	0.0141695	0.702297	-0.0331881	0.0223563
arginine	Inverse variance weighted	3	0.00461621	0.0123325	0.708173	-0.0195556	0.028788
1-palmitoyl-2-arachidonoyl-GPE (16:0/20:4)*	Inverse variance weighted	4	0.00512137	0.0137776	0.710103	-0.0218827	0.0321254
X-24556	Inverse variance weighted	2	0.0168151	0.0464796	0.717522	-0.0742851	0.107915
N-acetylkynurenine (2)	Inverse variance weighted	5	-0.00376769	0.0105357	0.720635	-0.0244177	0.0168824
X-21471	Inverse variance weighted	3	-0.00328602	0.00919217	0.720732	-0.0213027	0.0147306
2-ketocaprylate	Inverse variance weighted	3	0.00840856	0.0236508	0.722193	-0.037947	0.0547641
1-stearoyl-2-oleoyl-GPE (18:0/18:1)	Inverse variance weighted	3	0.0082812	0.0234698	0.724204	-0.0377195	0.0542819
X-24418	Inverse variance weighted	3	0.00425339	0.012144	0.726153	-0.0195488	0.0280556
glycerol 3-phosphate	Wald ratio	1	-0.0031194	0.00891256	0.726339	-0.020588	0.0143492
4-methylhexanoylglutamine	Wald ratio	1	0.00323584	0.00924526	0.726339	-0.0148849	0.0213566
choline phosphate	Wald ratio	1	-0.00462857	0.0132245	0.726339	-0.0305486	0.0212914
hexanoylcarnitine (C6)	Inverse variance weighted	3	-0.00745032	0.0218681	0.733334	-0.0503117	0.0354111
3-aminoisobutyrate	Inverse variance weighted	2	0.00116207	0.00342421	0.734333	-0.0055494	0.00787353
N2-acetyl,N6,N6-dimethyllysine	Inverse variance weighted	2	-0.000550921	0.00165124	0.73865	-0.00378735	0.0026855
sebacate (C10-DC)	Inverse variance weighted	2	0.00781533	0.0234694	0.739134	-0.0381847	0.0538154
carotene diol (2)	Inverse variance weighted	2	-0.00465208	0.0139776	0.739267	-0.0320482	0.022744
N6-methyllysine	Inverse variance weighted	2	0.0035642	0.0107777	0.74087	-0.0175601	0.0246886
lignoceroylcarnitine (C24)*	Inverse variance weighted	3	-0.00531863	0.0162253	0.743063	-0.0371201	0.0264829
dodecenedioate (C12:1-DC)*	Inverse variance weighted	2	0.00477891	0.0149926	0.749915	-0.0246066	0.0341644
glycosyl ceramide (d18:2/24:1, d18:1/24:2)*	Inverse variance weighted	2	-0.00228963	0.00721241	0.750897	-0.016426	0.0118467
X-21829	Inverse variance weighted	3	-0.010367	0.0343612	0.762875	-0.077715	0.0569809
decadienedioic acid (C10:2-DC)**	Inverse variance weighted	3	-0.00523253	0.0174475	0.764252	-0.0394296	0.0289646
1-ribosyl-imidazoleacetate*	Inverse variance weighted	3	0.00450266	0.0152099	0.767204	-0.0253088	0.0343141
alpha-ketoglutarate	Wald ratio	1	-0.0035238	0.0120816	0.770541	-0.0272038	0.0201562
glutarylcarnitine (C5-DC)	Inverse variance weighted	8	-0.00666143	0.0236131	0.777861	-0.0529431	0.0396203
deoxycarnitine	Inverse variance weighted	2	-0.0109281	0.0389359	0.778965	-0.0872424	0.0653863
X-11880	Inverse variance weighted	2	-0.00917978	0.0330817	0.781406	-0.07402	0.0556604
phenylacetylcarnitine	Inverse variance weighted	2	-0.0220522	0.0798388	0.782388	-0.178536	0.134432
X-12844	Inverse variance weighted	4	-0.00524322	0.019056	0.783203	-0.0425931	0.0321066
androstenediol (3alpha, 17alpha) monosulfate (3)	Inverse variance weighted	3	-0.00584083	0.0221317	0.791847	-0.049219	0.0375373
N-acetylarginine	Inverse variance weighted	3	-0.00306836	0.0116365	0.792023	-0.0258759	0.0197391
3-hydroxylaurate	Wald ratio	1	0.00466849	0.0177403	0.792429	-0.0301024	0.0394394
1-stearoyl-2-oleoyl-GPC (18:0/18:1)	Wald ratio	1	-0.00441548	0.0167788	0.792429	-0.037302	0.028471
tetradecadienoate (14:2)*	Wald ratio	1	0.00401464	0.0152557	0.792429	-0.0258864	0.0339157
butyrylglycine	Inverse variance weighted	2	0.0100343	0.0400573	0.802202	-0.0684781	0.0885467
X-12117	Inverse variance weighted	3	-0.004865	0.0195938	0.803907	-0.0432688	0.0335388
N-acetylphenylalanine	Inverse variance weighted	3	-0.00312858	0.0126299	0.804357	-0.0278831	0.021626
X-12112	Inverse variance weighted	4	-0.000678333	0.00281527	0.809596	-0.00619627	0.0048396
indolebutyrate	Wald ratio	1	0.00241582	0.0101464	0.811807	-0.0174712	0.0223029
2-hydroxyoctanoate	Inverse variance weighted	2	-0.00416303	0.0177305	0.814368	-0.0389149	0.0305888
1-stearoyl-GPE (18:0)	Inverse variance weighted	3	0.00227561	0.00976642	0.815759	-0.0168666	0.0214178
glycosyl ceramide (d18:1/20:0, d16:1/22:0)*	Inverse variance weighted	4	0.00250387	0.0108121	0.816865	-0.0186879	0.0236957
X-18922	Inverse variance weighted	3	-0.00480838	0.0209454	0.818429	-0.0458614	0.0362447
dimethylglycine	Inverse variance weighted	2	-0.00331252	0.0147236	0.821995	-0.0321709	0.0255458
phenylacetate	Wald ratio	1	-0.00325311	0.0147474	0.825413	-0.0321581	0.0256519
1,2-dipalmitoyl-GPC (16:0/16:0)	Inverse variance weighted	2	0.0113014	0.0515138	0.82635	-0.0896656	0.112268
gamma-glutamyl-alpha-lysine	Wald ratio	1	-0.00387864	0.0181003	0.830324	-0.0393553	0.031598
1-palmitoyl-2-dihomo-linolenoyl-GPC (16:0/20:3n3 or 6)*	Inverse variance weighted	2	-0.0113121	0.0534701	0.832451	-0.116113	0.0934893
X-22162	Inverse variance weighted	2	-0.00095802	0.00453706	0.832767	-0.00985067	0.00793463
2-O-methylcytidine rs28373373,C,A,0.396283,0.687698,0.0143066,1.00E-200,2-O-methyluridine	Wald ratio	1	0.000640342	0.00304163	0.833257	-0.00532124	0.00660193
glutamine conjugate of C7H12O2*	Wald ratio	1	-0.00353504	0.0176752	0.841481	-0.0381784	0.0311083
glycosyl-N-behenoyl-sphingadienine (d18:2/22:0)*	Inverse variance weighted	3	-0.00228203	0.0116837	0.845144	-0.025182	0.020618
indolepropionate	Wald ratio	1	0.00227955	0.0119677	0.848936	-0.021177	0.0257362
glutamine conjugate of C6H10O2 (2)*	Wald ratio	1	-0.00309701	0.0170335	0.855725	-0.0364827	0.0302887
glutamine conjugate of C6H10O2 (1)*	Wald ratio	1	-0.00285812	0.0157197	0.855725	-0.0336687	0.0279524
cis-3,4-methyleneheptanoylcarnitine	Inverse variance weighted	3	-0.00965678	0.0542468	0.858711	-0.115981	0.096667
homoarginine	Inverse variance weighted	2	-0.0111309	0.06283	0.859383	-0.134278	0.112016
androstenediol (3beta,17beta) disulfate (2)	Inverse variance weighted	2	-0.0218016	0.124861	0.861388	-0.266528	0.222925
1-(1-enyl-palmitoyl)-2-palmitoleoyl-GPC (P-16:0/16:1)*	Inverse variance weighted	5	0.00746295	0.0462161	0.871716	-0.0831206	0.0980465
sphingosine	Wald ratio	1	-0.00220452	0.013962	0.87454	-0.02957	0.0251609
1-stearoyl-2-oleoyl-GPS (18:0/18:1)	Wald ratio	1	-0.00216171	0.0136908	0.87454	-0.0289957	0.0246723
aspartate	Wald ratio	1	-0.00184944	0.0117131	0.87454	-0.0248072	0.0211083
carotene diol (3)	Wald ratio	1	0.00145145	0.00919251	0.87454	-0.0165659	0.0194688
sphingadienine	Wald ratio	1	-0.00220507	0.0139655	0.87454	-0.0295774	0.0251672
sphinganine	Wald ratio	1	-0.002431	0.0153963	0.87454	-0.0326078	0.0277458
X-21467	Inverse variance weighted	3	0.00610505	0.0387779	0.874901	-0.0698997	0.0821098
3-methoxytyrosine	Inverse variance weighted	5	0.00389171	0.0254633	0.878528	-0.0460163	0.0537998
pregnenetriol disulfate*	Inverse variance weighted	2	-0.00583051	0.0388588	0.88073	-0.0819939	0.0703328
S-carboxyethylcysteine	Wald ratio	1	0.00285022	0.0190015	0.880765	-0.0343927	0.0400931
N6,N6-dimethyllysine	Wald ratio	1	-0.00025773	0.0017182	0.880765	-0.0036254	0.00310994
X-17653	Inverse variance weighted	2	-0.00367241	0.024644	0.881539	-0.0519746	0.0446298
1-palmitoyl-GPC (16:0)	Wald ratio	1	-0.00166769	0.0116738	0.886403	-0.0245483	0.021213
threonine	Inverse variance weighted	3	0.0203394	0.143615	0.887376	-0.261146	0.301825
cis-4-decenoate (10:1n6)*	Inverse variance weighted	2	0.000536846	0.00381789	0.888176	-0.00694623	0.00801992
N-acetylalanine	Wald ratio	1	-0.00264454	0.0189525	0.889027	-0.0397915	0.0345024
N-acetylserine	Wald ratio	1	-0.00245035	0.0175609	0.889027	-0.0368697	0.031969
N-acetylmethionine	Wald ratio	1	-0.00219358	0.0157207	0.889027	-0.0330061	0.028619
N-acetylputrescine	Inverse variance weighted	2	0.00563828	0.0408926	0.890335	-0.0745113	0.0857879
N-acetyltyrosine	Inverse variance weighted	2	0.000823283	0.00664263	0.901363	-0.0121963	0.0138428
1-stearoyl-2-linoleoyl-GPI (18:0/18:2)	Inverse variance weighted	2	-0.00211912	0.0182811	0.907717	-0.03795	0.0337118
X-26054	Inverse variance weighted	4	0.00109964	0.0095267	0.908106	-0.0175727	0.019772
isobutyrylcarnitine (C4)	Inverse variance weighted	4	0.00264727	0.0261199	0.919272	-0.0485478	0.0538423
undecenoylcarnitine (C11:1)	Inverse variance weighted	3	-0.000546136	0.00541154	0.919614	-0.0111528	0.0100605
3-hydroxyoctanoate	Wald ratio	1	-0.0016751	0.016751	0.920344	-0.034507	0.0311568
3-hydroxydecanoate	Wald ratio	1	-0.000952966	0.00952966	0.920344	-0.0196311	0.0177252
X-18888	Wald ratio	1	-0.00166495	0.0166495	0.920344	-0.0342979	0.030968
X-21353	Wald ratio	1	-0.00090803	0.0090803	0.920344	-0.0187054	0.0168894
X-13431	Inverse variance weighted	2	0.00029348	0.00294784	0.920696	-0.00548428	0.00607124
glycerophosphorylcholine (GPC)	Wald ratio	1	0.00160845	0.0168888	0.924126	-0.0314935	0.0347104
1-oleoyl-GPC (18:1)	Wald ratio	1	0.0012846	0.0134883	0.924126	-0.0251524	0.0277216
2-palmitoyl-GPC (16:0)*	Wald ratio	1	-0.00153571	0.0161249	0.924126	-0.0331406	0.0300692
X-23680	Inverse variance weighted	2	0.000592474	0.00630876	0.925178	-0.0117727	0.0129576
gamma-glutamylcitrulline*	Inverse variance weighted	2	-0.00287177	0.0323888	0.929348	-0.0663538	0.0606103
argininate*	Inverse variance weighted	2	0.00449543	0.0539228	0.933559	-0.101193	0.110184
X-11795	Wald ratio	1	-0.00101636	0.0121964	0.933586	-0.0249213	0.0228885
cystathionine	Wald ratio	1	-0.000872318	0.0104678	0.933586	-0.0213892	0.0196446
X-18921	Inverse variance weighted	2	0.000312801	0.00453927	0.945061	-0.00858418	0.00920978
bilirubin (Z,Z)	Inverse variance weighted	2	-0.00162829	0.0254103	0.948907	-0.0514325	0.0481759
1-(1-enyl-palmitoyl)-2-palmitoyl-GPC (P-16:0/16:0)*	Inverse variance weighted	4	-0.00132651	0.021081	0.949827	-0.0426453	0.0399923
glycosyl-N-palmitoyl-sphingosine (d18:1/16:0)	Inverse variance weighted	3	-0.000347008	0.00643817	0.957016	-0.0129658	0.0122718
X-12101	Wald ratio	1	-0.000566364	0.0113273	0.960122	-0.0227678	0.0216351
N-acetyl-1-methylhistidine*	Inverse variance weighted	2	-0.000283649	0.0057213	0.960459	-0.0114974	0.0109301
N-acetyl-beta-alanine	Inverse variance weighted	2	0.000323724	0.0069395	0.962793	-0.0132777	0.0139251
X-24947	Inverse variance weighted	4	0.0007596	0.0166952	0.96371	-0.0319631	0.0334823
hydantoin-5-propionate	Inverse variance weighted	2	-0.00107444	0.0261116	0.967178	-0.0522532	0.0501043
glycosyl-N-stearoyl-sphingosine (d18:1/18:0)	Inverse variance weighted	5	-0.000376821	0.00959381	0.968669	-0.0191807	0.0184271
sphingomyelin (d18:0/20:0, d16:0/22:0)*	Inverse variance weighted	4	-0.000321067	0.0152313	0.983182	-0.0301745	0.0295323
1-palmitoyl-2-oleoyl-GPI (16:0/18:1)*	Inverse variance weighted	3	-0.000703479	0.0497965	0.988729	-0.0983047	0.0968977
1-palmitoyl-2-oleoyl-GPE (16:0/18:1)	Inverse variance weighted	3	-0.00045599	0.0368355	0.990123	-0.0726536	0.0717416
X-23641	Inverse variance weighted	3	-0.000116674	0.0143538	0.993515	-0.0282501	0.0280168
N-acetylasparagine	Inverse variance weighted	2	-1.96e-05	0.00543314	0.997126	-0.0106685	0.0106294
X-25810	Wald ratio	1	0	0.019143	1	-0.0375202	0.0375202

## Sheet: Table S5
Table S5 All results of metabolome-wide Mendelian randomization for handgrip strength
Metabolites	Method	Nsnp	Beta	SE	P	lo_ci	up_ci
myristoylcarnitine (C14)	Wald ratio	1	-0.0969492	0.0129485	7.03e-14	-0.122328	-0.0715702
3-hydroxyoleoylcarnitine	Wald ratio	1	-0.0868715	0.0125451	4.37e-12	-0.11146	-0.0622831
arachidoylcarnitine (C20)*	Wald ratio	1	-0.076391	0.0117528	8.04e-11	-0.0994265	-0.0533556
X-17325	Wald ratio	1	0.0500101	0.00824234	1.3e-09	0.0338551	0.0661651
X-24795	Wald ratio	1	0.0576871	0.00950762	1.3e-09	0.0390522	0.076322
isovalerylglycine	Wald ratio	1	0.0441493	0.0072764	1.3e-09	0.0298875	0.058411
X-17367	Wald ratio	1	0.0415899	0.00685458	1.3e-09	0.0281549	0.0550249
X-24757	Wald ratio	1	0.0767792	0.0126543	1.3e-09	0.0519769	0.101582
propionylglycine	Wald ratio	1	0.0269884	0.00444805	1.3e-09	0.0182702	0.0357066
cinnamoylglycine	Wald ratio	1	0.0465038	0.00766446	1.3e-09	0.0314815	0.0615262
gamma-glutamylglycine	Wald ratio	1	0.0200006	0.00329637	1.3e-09	0.0135397	0.0264615
S-adenosylhomocysteine (SAH)	Wald ratio	1	-0.0522714	0.00869114	1.81e-09	-0.069306	-0.0352368
glycine	Inverse variance weighted	2	0.0163552	0.00272154	1.86e-09	0.011021	0.0216894
galactonate	Wald ratio	1	-0.0780716	0.0139109	2e-08	-0.105337	-0.0508062
X-25790	Wald ratio	1	0.0639664	0.0127796	5.58e-07	0.0389183	0.0890145
X-21470	Inverse variance weighted	2	0.0457284	0.00955004	1.68e-06	0.0270103	0.0644465
furaneol sulfate	Wald ratio	1	0.0273169	0.00618131	9.9e-06	0.0152015	0.0394322
X-12714	Wald ratio	1	-0.0302276	0.00685154	1.03e-05	-0.0436567	-0.0167986
5alpha-androstan-3beta,17beta-diol monosulfate (2)	Inverse variance weighted	2	-0.0130087	0.00335582	0.000105991	-0.0195861	-0.00643127
3b-hydroxy-5-cholenoic acid	Wald ratio	1	-0.0475233	0.0123831	0.000124167	-0.0717943	-0.0232524
5alpha-androstan-3alpha,17beta-diol monosulfate (2)	Wald ratio	1	-0.0306588	0.00807936	0.000147819	-0.0464943	-0.0148232
X-21442	Wald ratio	1	-0.0527523	0.0139016	0.000147819	-0.0799994	-0.0255053
androstenediol (3beta,17beta) monosulfate (1)	Wald ratio	1	-0.0371844	0.00993344	0.000181575	-0.056654	-0.0177149
tauro-beta-muricholate	Wald ratio	1	0.0152237	0.00406685	0.000181575	0.00725266	0.0231947
androstenediol (3beta,17beta) disulfate (1)	Wald ratio	1	-0.0449554	0.0120094	0.000181575	-0.0684937	-0.021417
glyco-beta-muricholate**	Wald ratio	1	0.0159604	0.00426365	0.000181575	0.00760363	0.0243171
16a-hydroxy DHEA 3-sulfate	Inverse variance weighted	2	0.0129451	0.00351162	0.000227494	0.00606228	0.0198278
5alpha-androstan-3beta,17beta-diol disulfate	Inverse variance weighted	2	-0.0188217	0.00525486	0.000341278	-0.0291212	-0.00852216
5-hydroxy-2-methylpyridine sulfate	Wald ratio	1	-0.0492624	0.0140747	0.000465139	-0.0768488	-0.021676
imidazole lactate	Inverse variance weighted	5	-0.0100202	0.0028632	0.000465867	-0.0156321	-0.00440833
X-25109	Wald ratio	1	0.0261285	0.00750996	0.000502952	0.011409	0.040848
phosphate	Inverse variance weighted	2	-0.0462038	0.0133819	0.000554971	-0.0724322	-0.0199753
phenyllactate (PLA)	Wald ratio	1	-0.020594	0.00598621	0.000581187	-0.032327	-0.00886106
indolelactate	Wald ratio	1	-0.0430283	0.0125985	0.000637027	-0.0677214	-0.0183351
cis-3,4-methyleneheptanoylglycine	Inverse variance weighted	3	0.0210904	0.00631311	0.000835576	0.00871671	0.0334641
mannose	Wald ratio	1	0.0193893	0.00580461	0.000836785	0.00801228	0.0307664
gamma-glutamylthreonine	Wald ratio	1	0.0476301	0.0142591	0.000836785	0.0196823	0.0755779
mannonate*	Wald ratio	1	0.0239658	0.00717469	0.000836785	0.00990345	0.0380282
cysteinylglycine disulfide*	Inverse variance weighted	2	0.0149729	0.00450214	0.000881871	0.00614871	0.0237971
cys-gly, oxidized	Inverse variance weighted	2	0.0112622	0.00341002	0.000957626	0.00457859	0.0179459
succinimide	Wald ratio	1	0.0397142	0.0123223	0.00126881	0.0155624	0.063866
X-21285	Wald ratio	1	0.0295644	0.00932142	0.00151569	0.0112944	0.0478344
4-hydroxyphenylpyruvate	Wald ratio	1	0.0441271	0.0140357	0.00166698	0.0166172	0.0716369
cysteinylglycine	Inverse variance weighted	2	0.0171785	0.00558705	0.00210708	0.00622793	0.0281292
N-acetyl-isoputreanine	Inverse variance weighted	3	0.0264052	0.00882465	0.00276961	0.00910893	0.0437016
cis-3,4-methyleneheptanoate	Wald ratio	1	0.0393902	0.0134061	0.00330092	0.0131142	0.0656661
7-methylxanthine	Wald ratio	1	-0.044184	0.0150586	0.00334466	-0.0736988	-0.0146693
X-23659	Wald ratio	1	0.02022	0.00692981	0.00352469	0.00663762	0.0338025
X-13729	Wald ratio	1	0.0399063	0.0137323	0.00366061	0.012991	0.0668217
N-acetylglycine	Inverse variance weighted	2	0.0227478	0.00816858	0.00535624	0.00673736	0.0387582
creatine	Inverse variance weighted	2	0.0393291	0.0147617	0.0077157	0.0103962	0.0682621
3-hydroxybutyroylglycine**	Inverse variance weighted	3	0.0226239	0.00879326	0.0100859	0.00538913	0.0398587
4-hydroxyglutamate	Wald ratio	1	-0.030374	0.0118265	0.0102203	-0.053554	-0.00719393
X-12100	Inverse variance weighted	3	-0.0252434	0.0098711	0.0105487	-0.0445908	-0.00589605
N6,N6,N6-trimethyllysine	Inverse variance weighted	3	-0.0165719	0.00664971	0.0126982	-0.0296053	-0.00353847
decadienedioic acid (C10:2-DC)**	Inverse variance weighted	3	0.00639988	0.00262484	0.0147606	0.0012552	0.0115446
2-aminobutyrate	Inverse variance weighted	2	0.0176377	0.00728004	0.0154038	0.0033688	0.0319066
cis-4-decenoate (10:1n6)*	Inverse variance weighted	2	-0.0073341	0.00306359	0.0166676	-0.0133387	-0.00132947
dodecenedioate (C12:1-DC)*	Inverse variance weighted	2	0.0163966	0.00685541	0.0167668	0.00296005	0.0298332
3-hydroxyoctanoylcarnitine (2)	Inverse variance weighted	2	0.0263171	0.0110051	0.0167868	0.00474701	0.0478872
S-carboxyethylcysteine	Wald ratio	1	0.0358825	0.0150799	0.0173363	0.00632596	0.065439
N6-acetyllysine	Wald ratio	1	0.0106512	0.00458265	0.0201129	0.00166916	0.0196331
X-12839	Wald ratio	1	-0.0256976	0.011075	0.0203239	-0.0474046	-0.00399049
tetradecadienedioate (C14:2-DC)*	Inverse variance weighted	2	0.0102521	0.00447613	0.0219987	0.00147886	0.0190253
3-hydroxydecanoate	Wald ratio	1	-0.0171586	0.00763212	0.0245625	-0.0321176	-0.00219969
X-18888	Wald ratio	1	-0.0299782	0.0133342	0.0245625	-0.0561133	-0.00384311
X-21353	Wald ratio	1	-0.0163495	0.00727223	0.0245625	-0.0306031	-0.00209596
X-18921	Wald ratio	1	-0.00892307	0.00396896	0.0245625	-0.0167022	-0.00114391
3-hydroxyoctanoate	Wald ratio	1	-0.030161	0.0134155	0.0245625	-0.0564554	-0.00386655
X-23974	Wald ratio	1	-0.0304679	0.0136232	0.0253209	-0.0571694	-0.00376644
beta-hydroxyisovalerate	Inverse variance weighted	4	-0.0187491	0.0083958	0.0255391	-0.0352048	-0.0022933
X-24334	Wald ratio	1	0.0222822	0.00998828	0.0256918	0.00270522	0.0418593
prolylglycine	Wald ratio	1	0.0322322	0.014461	0.0258201	0.00388865	0.0605757
5alpha-androstan-3alpha,17beta-diol monosulfate (1)	Inverse variance weighted	4	-0.00843487	0.00382519	0.027448	-0.0159322	-0.000937503
11beta-hydroxyandrosterone glucuronide	Inverse variance weighted	3	-0.0127207	0.00585883	0.0299155	-0.024204	-0.00123743
N-acetylcarnosine	Inverse variance weighted	3	0.0104916	0.00493102	0.0333638	0.000826825	0.0201564
3-hydroxyoctanoylcarnitine (1)	Wald ratio	1	0.032636	0.0154152	0.0342487	0.00242221	0.0628497
X-15486	Wald ratio	1	-0.0170585	0.00816393	0.0366635	-0.0330598	-0.00105716
(2 or 3)-decenoate (10:1n7 or n8)	Inverse variance weighted	2	0.016053	0.0077412	0.0381061	0.000880268	0.0312258
1-(1-enyl-palmitoyl)-2-linoleoyl-GPC (P-16:0/18:2)*	Wald ratio	1	-0.0286796	0.0139471	0.0397524	-0.056016	-0.00134328
6-oxopiperidine-2-carboxylate	Inverse variance weighted	2	-0.00968461	0.00473989	0.0410312	-0.0189748	-0.000394429
5-oxoproline	Wald ratio	1	0.00681959	0.00335009	0.0417857	0.000253428	0.0133858
sphingomyelin (d18:0/18:0, d19:0/17:0)*	Wald ratio	1	-0.0235959	0.0116584	0.0429762	-0.0464463	-0.000745451
X-11315	Inverse variance weighted	3	-0.0105105	0.0052121	0.0437413	-0.0207262	-0.000294804
myristoyl dihydrosphingomyelin (d18:0/14:0)*	Wald ratio	1	-0.0167948	0.00837514	0.0449294	-0.0332101	-0.000379521
N-stearoyl-sphinganine (d18:0/18:0)*	Wald ratio	1	-0.0266728	0.013301	0.0449294	-0.0527428	-0.000602739
11beta-hydroxyetiocholanolone glucuronide*	Wald ratio	1	-0.0242685	0.0126812	0.0556539	-0.0491236	0.000586686
spermidine	Wald ratio	1	0.0268362	0.0141187	0.057334	-0.000836448	0.0545088
1-stearoyl-2-docosahexaenoyl-GPE (18:0/22:6)*	Wald ratio	1	0.00985682	0.00521974	0.0589756	-0.000373863	0.0200875
1-palmitoyl-2-docosahexaenoyl-GPE (16:0/22:6)*	Wald ratio	1	0.00729887	0.00386516	0.0589756	-0.000276842	0.0148746
vanillactate	Wald ratio	1	0.0275085	0.0147809	0.0627319	-0.00146203	0.0564791
X-23641	Inverse variance weighted	3	0.0104269	0.00562852	0.063952	-0.000604985	0.0214588
beta-hydroxyisovaleroylcarnitine	Inverse variance weighted	2	-0.0498422	0.0270546	0.0654339	-0.102869	0.00318481
methylsuccinoylcarnitine	Inverse variance weighted	5	-0.00965682	0.00526823	0.0667982	-0.0199826	0.000668911
X-16935	Inverse variance weighted	4	0.0136563	0.00746096	0.0671948	-0.000967174	0.0282798
X-18886	Wald ratio	1	0.0266109	0.0145739	0.0678612	-0.00195397	0.0551759
kynurenine	Inverse variance weighted	3	-0.0189134	0.0104571	0.070502	-0.0394093	0.00158245
picolinoylglycine	Wald ratio	1	-0.0243035	0.0134601	0.0709805	-0.0506853	0.00207821
trans-2-hexenoylglycine	Inverse variance weighted	2	0.0304288	0.0171333	0.0757319	-0.00315242	0.0640101
X-22162	Inverse variance weighted	2	-0.007023	0.00395536	0.0758048	-0.0147755	0.00072951
X-23680	Inverse variance weighted	2	0.00997379	0.00568904	0.0795748	-0.00117673	0.0211243
propionylcarnitine (C3)	Inverse variance weighted	2	-0.0103423	0.0059095	0.080099	-0.0219249	0.00124033
succinylcarnitine (C4-DC)	Inverse variance weighted	2	0.0152466	0.00874796	0.0813557	-0.00189941	0.0323926
1-stearoyl-2-arachidonoyl-GPI (18:0/20:4)	Inverse variance weighted	3	0.0105652	0.00607688	0.0821074	-0.0013455	0.0224759
tiglylcarnitine (C5:1-DC)	Wald ratio	1	0.0210162	0.0120948	0.0822777	-0.00268964	0.044722
trans-urocanate	Wald ratio	1	-0.0087564	0.00505172	0.0830334	-0.0186578	0.00114497
1-(1-enyl-palmitoyl)-2-linoleoyl-GPE (P-16:0/18:2)*	Wald ratio	1	0.0180753	0.0104639	0.0840984	-0.00243406	0.0385846
1-(1-enyl-palmitoyl)-2-arachidonoyl-GPE (P-16:0/20:4)*	Wald ratio	1	0.0171079	0.00990393	0.0840984	-0.0023038	0.0365196
X-13684	Inverse variance weighted	5	-0.0134691	0.00790093	0.0882412	-0.0289549	0.00201672
sphingomyelin (d18:1/25:0, d19:0/24:1, d20:1/23:0, d19:1/24:0)*	Inverse variance weighted	2	-0.00694802	0.00407682	0.0883299	-0.0149386	0.00104255
androsterone sulfate	Inverse variance weighted	4	-0.00772285	0.00456132	0.0904328	-0.016663	0.00121733
beta-citrylglutamate	Inverse variance weighted	2	0.00835885	0.00502297	0.0960872	-0.00148617	0.0182039
2-butenoylglycine	Inverse variance weighted	2	0.0275517	0.0166924	0.0988301	-0.00516544	0.0602688
andro steroid monosulfate C19H28O6S (1)*	Inverse variance weighted	2	0.0133428	0.0080935	0.0992337	-0.00252048	0.029206
X-17328	Wald ratio	1	0.0193404	0.0117742	0.100465	-0.00373712	0.0424179
vanillylmandelate (VMA)	Wald ratio	1	0.0129791	0.00792629	0.101533	-0.00255648	0.0285146
N,N,N-trimethyl-5-aminovalerate	Inverse variance weighted	3	-0.0335593	0.0205028	0.10167	-0.0737448	0.00662625
metabolonic lactone sulfate	Inverse variance weighted	3	-0.00408064	0.00252923	0.106659	-0.00903793	0.000876642
serine	Inverse variance weighted	3	0.0227706	0.0141735	0.108149	-0.00500932	0.0505506
sphingomyelin (d18:1/19:0, d19:1/18:0)*	Inverse variance weighted	3	-0.00778142	0.00487025	0.1101	-0.0173271	0.00176427
orotidine	Wald ratio	1	-0.00407476	0.00255683	0.111009	-0.00908616	0.000936637
guanidinoacetate	Inverse variance weighted	3	0.0113384	0.00712186	0.111373	-0.00262047	0.0252972
butyrate/isobutyrate (4:0)	Wald ratio	1	-0.0211949	0.0133535	0.112465	-0.0473678	0.00497806
imidazole propionate	Wald ratio	1	0.0183937	0.0116001	0.112817	-0.00434239	0.0411298
X-21829	Inverse variance weighted	3	0.0116899	0.00742285	0.115291	-0.00285891	0.0262387
hydroxy-CMPF*	Wald ratio	1	0.0210096	0.0136393	0.123469	-0.00572341	0.0477427
1-linoleoyl-GPC (18:2)	Inverse variance weighted	2	-0.0128282	0.00833031	0.123575	-0.0291556	0.00349925
X-12822	Wald ratio	1	-0.00876421	0.00569377	0.12374	-0.019924	0.00239558
ferulic acid 4-sulfate	Wald ratio	1	-0.00764887	0.00496918	0.12374	-0.0173885	0.00209072
1-palmitoyl-2-oleoyl-GPE (16:0/18:1)	Inverse variance weighted	3	0.00681851	0.00445169	0.125605	-0.00190681	0.0155438
X-12847	Wald ratio	1	-0.0165438	0.0108074	0.125821	-0.0377263	0.00463865
glutamate	Wald ratio	1	-0.0238192	0.0155796	0.126298	-0.0543553	0.00671693
X-21364	Wald ratio	1	0.0180875	0.0118316	0.126327	-0.00510238	0.0412774
hexanoylglutamine	Wald ratio	1	-0.00721175	0.00472185	0.126683	-0.0164666	0.00204308
methylsuccinate	Wald ratio	1	-0.00670585	0.00440493	0.127921	-0.0153395	0.00192781
nervonoylcarnitine (C24:1)*	Inverse variance weighted	3	-0.0355711	0.0233793	0.128139	-0.0813946	0.0102523
X-24531	Wald ratio	1	0.0114376	0.00751844	0.128191	-0.00329852	0.0261738
3-carboxy-4-methyl-5-propyl-2-furanpropanoate (CMPF)	Wald ratio	1	0.0223675	0.0147031	0.128191	-0.00645062	0.0511856
1,3,7-trimethylurate	Wald ratio	1	-0.0178216	0.0118132	0.131397	-0.0409755	0.00533229
1-linoleoyl-GPE (18:2)*	Inverse variance weighted	3	-0.0072975	0.00483806	0.131464	-0.0167801	0.00218508
erythronate*	Wald ratio	1	-0.016408	0.0108888	0.131846	-0.0377501	0.00493412
1-linoleoyl-GPI (18:2)*	Inverse variance weighted	3	-0.00911931	0.00606937	0.132964	-0.0210153	0.00277665
X-24544	Wald ratio	1	0.0049497	0.0033158	0.135499	-0.00154926	0.0114487
carboxyethyl-GABA	Inverse variance weighted	2	0.0488138	0.0327234	0.135776	-0.0153241	0.112952
pimeloylcarnitine/3-methyladipoylcarnitine (C7-DC)	Inverse variance weighted	4	-0.0141395	0.00951515	0.137279	-0.0327892	0.00451018
1-palmitoyl-GPG (16:0)*	Wald ratio	1	0.0197251	0.0133747	0.140265	-0.00648935	0.0459396
androsterone glucuronide	Wald ratio	1	-0.0206159	0.0139818	0.140352	-0.0480203	0.00678842
lysine	Inverse variance weighted	3	-0.00971415	0.00675537	0.150437	-0.0229547	0.00352638
tryptophan betaine	Wald ratio	1	-0.0101237	0.0070835	0.152947	-0.0240074	0.00375994
X-21736	Wald ratio	1	0.0225454	0.0158126	0.15393	-0.00844733	0.053538
21-hydroxypregnenolone disulfate	Inverse variance weighted	4	0.0140049	0.0099348	0.158633	-0.0054673	0.0334771
N1-methyladenosine	Wald ratio	1	0.0212732	0.0153163	0.164856	-0.00874682	0.0512933
1-(1-enyl-palmitoyl)-2-oleoyl-GPE (P-16:0/18:1)*	Wald ratio	1	0.0182035	0.0132204	0.168535	-0.00770848	0.0441156
X-23780	Wald ratio	1	0.0100953	0.00735709	0.170004	-0.00432457	0.0245152
urate	Inverse variance weighted	2	0.0080861	0.00591677	0.171738	-0.00351077	0.019683
(N(1) + N(8))-acetylspermidine	Inverse variance weighted	2	-0.0300268	0.0220446	0.173169	-0.0732342	0.0131806
N-succinyl-phenylalanine	Inverse variance weighted	2	0.00493962	0.00365612	0.176677	-0.00222636	0.0121056
1-palmitoyl-GPC (16:0)	Wald ratio	1	-0.0127364	0.00942826	0.176736	-0.0312158	0.005743
X-11787	Wald ratio	1	0.00745158	0.00552215	0.177209	-0.00337183	0.018275
gamma-glutamylvaline	Wald ratio	1	0.0176902	0.0131585	0.178821	-0.00810045	0.0434809
X-21471	Inverse variance weighted	3	0.00898421	0.00673048	0.181924	-0.00420753	0.0221759
isovalerylcarnitine (C5)	Inverse variance weighted	2	-0.0320904	0.0240415	0.181944	-0.0792118	0.0150309
2-palmitoyl-GPC (16:0)*	Wald ratio	1	-0.0171806	0.0130183	0.186926	-0.0426964	0.00833524
2-O-methylcytidine	Wald ratio	1	-0.00319568	0.00243485	0.189361	-0.00796799	0.00157664
isobutyrylglycine	Inverse variance weighted	2	0.0294792	0.0225626	0.191364	-0.0147434	0.0737019
sphinganine-1-phosphate	Wald ratio	1	-0.0185472	0.0143264	0.195453	-0.046627	0.0095326
tetradecadienoate (14:2)*	Wald ratio	1	-0.0156641	0.0121902	0.198802	-0.039557	0.00822875
3-hydroxylaurate	Wald ratio	1	-0.0182152	0.0141756	0.198802	-0.0459994	0.00956892
beta-alanine	Wald ratio	1	0.00987506	0.00771889	0.200779	-0.00525397	0.0250041
1-(1-enyl-stearoyl)-2-oleoyl-GPE (P-18:0/18:1)	Wald ratio	1	-0.0180641	0.0141926	0.203094	-0.0458816	0.00975338
asparagine	Inverse variance weighted	3	0.00464846	0.00365881	0.203912	-0.00252281	0.0118197
dehydroepiandrosterone sulfate (DHEA-S)	Inverse variance weighted	2	-0.0238889	0.0189096	0.206473	-0.0609516	0.0131739
N-acetyl-beta-alanine	Inverse variance weighted	2	0.00681981	0.00547379	0.2128	-0.00390882	0.0175484
oxalate (ethanedioate)	Wald ratio	1	0.0174754	0.0140623	0.213974	-0.0100867	0.0450374
myo-inositol	Wald ratio	1	0.0198681	0.0160134	0.214711	-0.0115182	0.0512543
5alpha-pregnan-3beta,20alpha-diol disulfate	Wald ratio	1	0.00987894	0.0079697	0.215137	-0.00574166	0.0254995
N-palmitoylglycine	Inverse variance weighted	2	0.0200697	0.0162001	0.215398	-0.0116826	0.0518219
4-cholesten-3-one	Wald ratio	1	0.0165791	0.0133885	0.215602	-0.0096624	0.0428206
glycerophosphorylcholine (GPC)	Wald ratio	1	-0.0168736	0.0136562	0.216605	-0.0436398	0.00989246
1-oleoyl-GPC (18:1)	Wald ratio	1	-0.0134762	0.0109065	0.216605	-0.034853	0.00790064
1-(1-enyl-stearoyl)-2-linoleoyl-GPE (P-18:0/18:2)*	Inverse variance weighted	2	-0.012816	0.0104577	0.220386	-0.0333131	0.00768117
indoleacetate	Wald ratio	1	0.0191722	0.0156897	0.221721	-0.0115795	0.0499239
5-hydroxylysine	Wald ratio	1	0.00536426	0.00440087	0.222879	-0.00326145	0.01399
sphingomyelin (d18:0/20:0, d16:0/22:0)*	Inverse variance weighted	4	-0.00723857	0.00594762	0.223584	-0.0188959	0.00441876
1-palmitoyl-2-arachidonoyl-GPI (16:0/20:4)*	Inverse variance weighted	2	0.00983819	0.00812501	0.225952	-0.00608683	0.0257632
sphingosine 1-phosphate	Wald ratio	1	-0.0188222	0.0155847	0.22715	-0.0493682	0.0117239
pregnenolone sulfate	Wald ratio	1	0.0148467	0.0123044	0.227578	-0.00926986	0.0389633
linoleoyl-arachidonoyl-glycerol (18:2/20:4) [2]*	Inverse variance weighted	4	0.00472416	0.00393151	0.229513	-0.0029816	0.0124299
5alpha-androstan-3alpha,17beta-diol disulfate	Wald ratio	1	-0.0170764	0.0142518	0.230843	-0.04501	0.0108572
epiandrosterone sulfate	Inverse variance weighted	3	-0.0083143	0.00695321	0.231794	-0.0219426	0.00531398
(S)-3-hydroxybutyrylcarnitine	Wald ratio	1	-0.0125632	0.0105367	0.233133	-0.0332151	0.00808872
succinoyltaurine	Inverse variance weighted	3	0.00380406	0.00319105	0.233222	-0.00245041	0.0100585
5alpha-pregnan-diol disulfate	Inverse variance weighted	2	0.015845	0.0133408	0.234949	-0.010303	0.0419929
behenoylcarnitine (C22)*	Wald ratio	1	-0.0118332	0.00999613	0.236501	-0.0314256	0.00775923
deoxycholic acid glucuronide	Inverse variance weighted	2	-0.00214308	0.00182925	0.241373	-0.00572842	0.00144225
dimethylglycine	Inverse variance weighted	2	-0.00740882	0.00633509	0.242206	-0.0198256	0.00500795
linoleoyl ethanolamide	Wald ratio	1	0.0095767	0.00820516	0.243147	-0.0065054	0.0256588
oleoyl ethanolamide	Wald ratio	1	0.00803157	0.00688131	0.243147	-0.0054558	0.0215189
N-oleoyltaurine	Wald ratio	1	0.00895895	0.00767588	0.243147	-0.00608577	0.0240037
nonanoylcarnitine (C9)	Inverse variance weighted	2	-0.00773499	0.00663996	0.244053	-0.0207493	0.00527933
1-arachidonoyl-GPE (20:4n6)*	Inverse variance weighted	2	0.0050652	0.00435848	0.245175	-0.00347742	0.0136078
behenoyl dihydrosphingomyelin (d18:0/22:0)*	Inverse variance weighted	2	-0.0105341	0.00916877	0.250594	-0.0285049	0.00743671
3-methyl-2-oxobutyrate	Wald ratio	1	-0.0131922	0.011517	0.252018	-0.0357655	0.00938099
acisoga	Inverse variance weighted	3	0.0104447	0.00918189	0.255314	-0.00755177	0.0284412
levulinoylcarnitine	Wald ratio	1	-0.0146138	0.012869	0.256132	-0.0398371	0.0106095
X-24518	Inverse variance weighted	3	-0.00323865	0.0028845	0.261532	-0.00889226	0.00241497
(R)-3-hydroxybutyrylcarnitine	Wald ratio	1	-0.0167348	0.0149216	0.262068	-0.0459812	0.0125115
acetylcarnitine (C2)	Wald ratio	1	-0.00916503	0.008172	0.262068	-0.0251822	0.00685209
X-24812	Wald ratio	1	-0.0162781	0.0145144	0.262068	-0.0447264	0.0121701
N-acetylglucosamine/N-acetylgalactosamine	Wald ratio	1	-0.00751823	0.00671949	0.263196	-0.0206884	0.00565198
1-palmitoyl-2-linoleoyl-GPI (16:0/18:2)	Inverse variance weighted	2	-0.00627129	0.00563013	0.26533	-0.0173063	0.00476376
pseudouridine	Wald ratio	1	-0.0179688	0.0162218	0.267993	-0.0497636	0.0138259
X-24949	Inverse variance weighted	3	-0.00479331	0.00434683	0.270152	-0.0133131	0.00372648
thioproline	Wald ratio	1	0.0172577	0.0156891	0.271341	-0.0134929	0.0480083
X-17653	Inverse variance weighted	2	-0.00989675	0.00905891	0.274619	-0.0276522	0.00785872
citrate	Inverse variance weighted	2	-0.011388	0.0104449	0.275586	-0.03186	0.00908407
5-methylthioadenosine (MTA)	Inverse variance weighted	2	-0.0485007	0.0449471	0.28056	-0.136597	0.0395956
hexanoylglycine	Inverse variance weighted	2	0.0164155	0.0152401	0.281423	-0.013455	0.0462861
gamma-glutamyltyrosine	Inverse variance weighted	2	0.00964281	0.00896376	0.282037	-0.00792615	0.0272118
gamma-glutamylcitrulline*	Inverse variance weighted	2	0.0110508	0.0103048	0.283543	-0.00914656	0.0312481
N6-carbamoylthreonyladenosine	Wald ratio	1	0.0170989	0.0159794	0.284593	-0.0142207	0.0484185
proline	Wald ratio	1	-0.0123167	0.0115206	0.285023	-0.0348969	0.0102636
tyrosine	Inverse variance weighted	2	0.00918325	0.00860503	0.285883	-0.0076826	0.0260491
caprylate (8:0)	Wald ratio	1	-0.0137351	0.0128808	0.286278	-0.0389816	0.0115113
cholic acid glucuronide	Wald ratio	1	-0.00506456	0.0047536	0.286688	-0.0143816	0.0042525
hydantoin-5-propionate	Inverse variance weighted	2	0.0104627	0.0098314	0.287233	-0.00880686	0.0297322
branched-chain, straight-chain, or cyclopropyl 12:1 fatty acid*	Wald ratio	1	0.00927934	0.00873242	0.287949	-0.0078362	0.0263949
X-19141	Wald ratio	1	-0.00220981	0.00209838	0.292295	-0.00632264	0.00190302
3-(4-hydroxyphenyl)lactate	Wald ratio	1	-0.0105636	0.0100371	0.292591	-0.0302364	0.00910913
androstenediol (3alpha, 17alpha) monosulfate (3)	Inverse variance weighted	2	-0.011078	0.010615	0.296662	-0.0318835	0.00972744
1-stearoyl-2-oleoyl-GPC (18:0/18:1)	Wald ratio	1	0.0136267	0.0131409	0.299751	-0.0121295	0.0393829
dihomo-linolenoylcarnitine (C20:3n3 or 6)*	Inverse variance weighted	7	-0.00741777	0.00721083	0.303621	-0.021551	0.00671546
pregnenediol sulfate (C21H34O5S)*	Inverse variance weighted	3	0.0093611	0.00912172	0.304777	-0.00851747	0.0272397
sphingomyelin (d18:2/14:0, d18:1/14:1)*	Wald ratio	1	0.016838	0.0164198	0.305142	-0.0153449	0.0490209
arabonate/xylonate	Wald ratio	1	-0.012782	0.0125106	0.306927	-0.0373029	0.0117389
X-11849	Wald ratio	1	-0.012423	0.012234	0.309893	-0.0364016	0.0115557
pregnenetriol disulfate*	Wald ratio	1	0.0172578	0.0170326	0.310955	-0.0161262	0.0506418
X-23639	Inverse variance weighted	2	0.0204407	0.0202325	0.312355	-0.0192149	0.0600964
docosatrienoate (22:3n3)	Wald ratio	1	-0.00686761	0.0068135	0.313482	-0.0202221	0.00648684
dihomo-linolenate (20:3n3 or n6)	Wald ratio	1	-0.0130117	0.0129091	0.313482	-0.0383135	0.0122902
lignoceroylcarnitine (C24)*	Inverse variance weighted	3	-0.00961374	0.00954065	0.313617	-0.0283134	0.00908594
X-21312	Wald ratio	1	0.0087842	0.00873194	0.314423	-0.0083304	0.0258988
X-07765	Wald ratio	1	0.0086527	0.00860122	0.314423	-0.0082057	0.0255111
flavin adenine dinucleotide (FAD)	Inverse variance weighted	2	0.0141235	0.0140404	0.314457	-0.0133958	0.0416428
gamma-glutamyltryptophan	Wald ratio	1	-0.0131553	0.0131236	0.316142	-0.0388775	0.0125669
X-24588	Inverse variance weighted	4	-0.00649203	0.00648375	0.316693	-0.0192002	0.00621613
homostachydrine*	Inverse variance weighted	2	-0.0352246	0.0351911	0.316851	-0.104199	0.0337501
2,3-dihydroxy-5-methylthio-4-pentenoate (DMTPA)*	Wald ratio	1	0.0158441	0.0158552	0.31765	-0.0152321	0.0469202
4-methylhexanoylglutamine	Wald ratio	1	-0.00735183	0.00744318	0.323286	-0.0219405	0.00723679
1,5-anhydroglucitol (1,5-AG)	Inverse variance weighted	3	-0.0208135	0.0211275	0.324557	-0.0622235	0.0205965
thyroxine	Wald ratio	1	0.0155176	0.0158746	0.328316	-0.0155966	0.0466319
X-23739	Wald ratio	1	0.00543426	0.00557827	0.329966	-0.00549916	0.0163677
X-25422	Inverse variance weighted	2	-0.00535288	0.00550455	0.330828	-0.0161418	0.00543604
lithocholate sulfate (1)	Inverse variance weighted	2	0.0205872	0.0214663	0.337534	-0.0214867	0.0626612
6-bromotryptophan	Inverse variance weighted	5	-0.00806234	0.00840678	0.337545	-0.0245396	0.00841495
glucuronide of piperine metabolite C17H21NO3 (5)*	Wald ratio	1	-0.00783019	0.00825572	0.342897	-0.0240114	0.00835101
glucuronide of piperine metabolite C17H21NO3 (3)*	Wald ratio	1	-0.00823467	0.00868217	0.342897	-0.0252517	0.00878239
glucuronide of piperine metabolite C17H21NO3 (4)*	Wald ratio	1	-0.00733447	0.00773306	0.342897	-0.0224913	0.00782232
X-11795	Wald ratio	1	0.00912798	0.00963277	0.343335	-0.00975225	0.0280082
cystathionine	Wald ratio	1	0.0078343	0.00826754	0.343335	-0.00837009	0.0240387
etiocholanolone glucuronide	Inverse variance weighted	4	-0.00658206	0.00699384	0.346642	-0.02029	0.00712586
X-25371	Inverse variance weighted	3	0.00503528	0.00536084	0.347592	-0.00547197	0.0155425
ceramide (d18:1/17:0, d17:1/18:0)*	Wald ratio	1	-0.0125621	0.0134192	0.349206	-0.0388638	0.0137395
X-24947	Inverse variance weighted	4	-0.0052012	0.00556557	0.350029	-0.0161097	0.00570731
eicosapentaenoate (EPA; 20:5n3)	Wald ratio	1	0.00712399	0.00762454	0.350123	-0.00782011	0.0220681
1-palmitoyl-2-docosahexaenoyl-GPC (16:0/22:6)	Wald ratio	1	0.00881698	0.00943649	0.350123	-0.00967854	0.0273125
adrenate (22:4n6)	Wald ratio	1	0.00799133	0.00855282	0.350123	-0.0087722	0.0247549
1,2-dilinoleoyl-GPC (18:2/18:2)	Wald ratio	1	-0.00494687	0.00529445	0.350123	-0.015324	0.00543025
1-linoleoyl-2-linolenoyl-GPC (18:2/18:3)*	Wald ratio	1	-0.00616954	0.00660303	0.350123	-0.0191115	0.00677239
X-23644	Wald ratio	1	0.0105026	0.011247	0.350398	-0.0115414	0.0325467
4-hydroxychlorothalonil	Wald ratio	1	0.00419708	0.00451595	0.352687	-0.00465418	0.0130483
3,5-dichloro-2,6-dihydroxybenzoic acid	Wald ratio	1	0.00602278	0.00648036	0.352687	-0.00667873	0.0187243
histidine betaine (hercynine)*	Inverse variance weighted	2	0.0436961	0.0471188	0.35374	-0.0486568	0.136049
X-24337	Inverse variance weighted	2	-0.0046287	0.00502532	0.357012	-0.0144783	0.00522094
1-lignoceroyl-GPC (24:0)	Wald ratio	1	0.0108448	0.0117909	0.357701	-0.0122655	0.033955
1-palmitoyl-2-stearoyl-GPC (16:0/18:0)	Wald ratio	1	0.00634795	0.00690178	0.357701	-0.00717954	0.0198754
hydroxypalmitoyl sphingomyelin (d18:1/16:0(OH))**	Wald ratio	1	-0.00510216	0.0055606	0.358852	-0.0160009	0.00579663
docosapentaenoate (n3 DPA; 22:5n3)	Wald ratio	1	0.00985678	0.0108361	0.363021	-0.011382	0.0310955
2R,3R-dihydroxybutyrate	Inverse variance weighted	3	-0.0173543	0.0191164	0.363972	-0.0548223	0.0201138
vanillic acid glycine	Inverse variance weighted	2	0.00925429	0.0102082	0.364642	-0.0107538	0.0292623
margaroylcarnitine (C17)*	Inverse variance weighted	2	-0.0522717	0.0577061	0.365028	-0.165376	0.0608324
2-O-methylascorbic acid	Wald ratio	1	-0.00303178	0.00337312	0.368756	-0.00964311	0.00357954
X-17357	Inverse variance weighted	3	-0.0134063	0.0149853	0.370988	-0.0427775	0.015965
picolinate	Inverse variance weighted	3	-0.0075279	0.00842273	0.37145	-0.0240365	0.00898065
glycosyl ceramide (d18:2/24:1, d18:1/24:2)*	Inverse variance weighted	2	-0.00499665	0.00562033	0.373987	-0.0160125	0.0060192
X-17690	Wald ratio	1	0.00681572	0.00767169	0.374312	-0.00822078	0.0218522
sulfate of piperine metabolite C18H21NO3 (1)*	Wald ratio	1	0.0119821	0.0135179	0.37541	-0.0145131	0.0384773
perfluorooctanesulfonate (PFOS)	Wald ratio	1	0.0141713	0.0159877	0.37541	-0.0171646	0.0455072
sulfate of piperine metabolite C18H21NO3 (3)*	Wald ratio	1	0.0115504	0.0130309	0.37541	-0.0139901	0.0370909
1-palmitoleoyl-GPC (16:1)*	Inverse variance weighted	3	-0.00686249	0.007778	0.377618	-0.0221074	0.0083824
1-methyl-4-imidazoleacetate	Wald ratio	1	0.00384393	0.00436042	0.37802	-0.00470249	0.0123903
stearidonate (18:4n3)	Wald ratio	1	0.0112756	0.0128547	0.380399	-0.0139196	0.0364709
nisinate (24:6n3)	Wald ratio	1	0.00877735	0.0100065	0.380399	-0.0108355	0.0283902
N-stearoyl-sphingosine (d18:1/18:0)*	Inverse variance weighted	2	-0.00986998	0.0112871	0.381876	-0.0319928	0.0122528
cis-3,4-methyleneheptanoylcarnitine	Inverse variance weighted	3	0.0114976	0.0131618	0.382359	-0.0142995	0.0372946
3-indoleglyoxylic acid	Inverse variance weighted	2	0.00343506	0.00397707	0.387744	-0.00436	0.0112301
sphingomyelin (d18:1/22:2, d18:2/22:1, d16:1/24:2)*	Inverse variance weighted	2	-0.00936213	0.0108861	0.389785	-0.0306989	0.0119746
X-12798	Inverse variance weighted	3	-0.00337411	0.00392582	0.390084	-0.0110687	0.00432051
cytidine	Wald ratio	1	-0.0111709	0.0130099	0.390533	-0.0366703	0.0143284
1-myristoyl-2-arachidonoyl-GPC (14:0/20:4)*	Inverse variance weighted	2	0.00367652	0.00432715	0.395526	-0.0048047	0.0121577
X-12707	Inverse variance weighted	3	0.00953396	0.011249	0.396696	-0.0125141	0.031582
N-acetyltaurine	Inverse variance weighted	2	0.00613591	0.00728836	0.399856	-0.00814927	0.0204211
3-bromo-5-chloro-2,6-dihydroxybenzoic acid*	Wald ratio	1	0.0055292	0.00657065	0.400068	-0.00734927	0.0184077
N-formylanthranilic acid	Inverse variance weighted	2	-0.00250606	0.0029851	0.401176	-0.00835686	0.00334474
palmitoleoylcarnitine (C16:1)*	Inverse variance weighted	2	-0.0459066	0.0547086	0.401407	-0.153135	0.0613222
adenosine 3',5'-cyclic monophosphate (cAMP)	Inverse variance weighted	2	-0.00741354	0.00887329	0.403442	-0.0248052	0.00997811
orotate	Inverse variance weighted	2	0.00286636	0.00343263	0.403699	-0.00386159	0.00959431
N-acetylglucosaminylasparagine	Inverse variance weighted	4	0.00839054	0.0101418	0.408054	-0.0114874	0.0282685
malate	Wald ratio	1	0.00822948	0.0100564	0.413168	-0.0114811	0.0279401
alpha-ketoglutarate	Wald ratio	1	0.00773153	0.00944792	0.413168	-0.0107864	0.0262495
1-linoleoyl-2-arachidonoyl-GPC (18:2/20:4n6)*	Inverse variance weighted	3	0.00435626	0.00532791	0.413568	-0.00608644	0.014799
X-11880	Wald ratio	1	0.0113814	0.0139224	0.413649	-0.0159065	0.0386694
X-16397	Wald ratio	1	0.0101355	0.0124494	0.415564	-0.0142652	0.0345363
thymol sulfate	Inverse variance weighted	2	-0.00805522	0.00989758	0.415727	-0.0274545	0.011344
ximenoylcarnitine (C26:1)*	Inverse variance weighted	2	0.00473825	0.00582211	0.415738	-0.00667308	0.0161496
glycochenodeoxycholate 3-sulfate	Inverse variance weighted	3	-0.00522587	0.00650166	0.421527	-0.0179691	0.00751739
sphingomyelin (d18:1/21:0, d17:1/22:0, d16:1/23:0)*	Inverse variance weighted	2	-0.00722762	0.00901611	0.422765	-0.0248992	0.010444
X-25419	Wald ratio	1	0.00867894	0.0108568	0.424058	-0.0126004	0.0299583
pregnenetriol sulfate*	Wald ratio	1	0.0109114	0.0138243	0.42994	-0.0161842	0.038007
X-21607	Inverse variance weighted	4	-0.00415183	0.00530513	0.433858	-0.0145499	0.00624623
arachidonoylcholine	Wald ratio	1	0.00629679	0.00806527	0.434962	-0.00951114	0.0221047
N-acetylneuraminate	Wald ratio	1	-0.00897655	0.0114992	0.435025	-0.0315151	0.0135619
docosatrienoate (22:3n6)*	Wald ratio	1	0.00617905	0.00804268	0.442319	-0.0095846	0.0219427
X-11470	Inverse variance weighted	4	-0.00329126	0.00428837	0.442794	-0.0116965	0.00511396
ornithine	Wald ratio	1	0.00948597	0.0124016	0.444332	-0.0148212	0.0337931
gluconate	Wald ratio	1	0.00426724	0.00558084	0.444496	-0.00667121	0.0152057
argininate*	Inverse variance weighted	2	-0.0516373	0.0676553	0.445319	-0.184242	0.080967
1-arachidonylglycerol (20:4)	Wald ratio	1	0.0043977	0.00576482	0.445552	-0.00690135	0.0156967
ergothioneine	Inverse variance weighted	2	0.0258462	0.034086	0.448293	-0.0409624	0.0926548
lactosyl-N-nervonoyl-sphingosine (d18:1/24:1)*	Inverse variance weighted	4	-0.00383729	0.00506896	0.449039	-0.0137725	0.00609787
X-24801	Inverse variance weighted	5	-0.00541491	0.00723079	0.453937	-0.0195873	0.00875745
X-25433	Wald ratio	1	-0.00431291	0.0057817	0.455692	-0.0156451	0.00701922
eicosenedioate (C20:1-DC)*	Wald ratio	1	-0.0043284	0.00580246	0.455692	-0.0157012	0.00704442
X-26054	Inverse variance weighted	4	-0.00589524	0.0079535	0.458564	-0.0214841	0.00969361
betaine	Inverse variance weighted	3	-0.0129718	0.017539	0.459544	-0.0473483	0.0214046
hexanoylcarnitine (C6)	Inverse variance weighted	3	-0.00331262	0.00450341	0.461987	-0.0121393	0.00551407
2-hydroxyphenylacetate	Wald ratio	1	0.00703207	0.00956396	0.462176	-0.0117133	0.0257774
1-(1-enyl-palmitoyl)-2-arachidonoyl-GPC (P-16:0/20:4)*	Inverse variance weighted	2	0.00213208	0.0029271	0.466373	-0.00360503	0.00786919
X-21441	Inverse variance weighted	5	0.00608248	0.00836197	0.466983	-0.010307	0.0224719
1-stearoyl-2-arachidonoyl-GPC (18:0/20:4)	Inverse variance weighted	2	0.00163367	0.00224896	0.467586	-0.00277429	0.00604162
dodecanedioate (C12-DC)	Wald ratio	1	0.00969539	0.0134106	0.469703	-0.0165894	0.0359802
1-methyl-5-imidazoleacetate	Wald ratio	1	-0.0101558	0.0140542	0.469915	-0.0377022	0.0173905
4-allylphenol sulfate	Wald ratio	1	0.00947933	0.013191	0.472374	-0.016375	0.0353337
1,2-dipalmitoyl-GPC (16:0/16:0)	Inverse variance weighted	2	-0.0154562	0.0215797	0.473844	-0.0577524	0.02684
N-acetyl-aspartyl-glutamate (NAAG)	Wald ratio	1	0.00186148	0.00261475	0.476519	-0.00326344	0.0069864
butyrylcarnitine (C4)	Inverse variance weighted	3	-0.00252202	0.00355144	0.477618	-0.00948285	0.00443881
lactosyl-N-palmitoyl-sphingosine (d18:1/16:0)	Inverse variance weighted	2	0.0107752	0.015243	0.479632	-0.0191011	0.0406514
trans-4-hydroxyproline	Wald ratio	1	-0.0108905	0.0154712	0.481482	-0.0412139	0.019433
1-methylxanthine	Inverse variance weighted	3	-0.0115466	0.0165702	0.485908	-0.0440242	0.0209309
N-acetylhistidine	Inverse variance weighted	3	-0.00269318	0.00389082	0.48882	-0.0103192	0.00493283
3-methylglutarylcarnitine (2)	Inverse variance weighted	6	0.00693985	0.0100488	0.489808	-0.0127558	0.0266355
5,6-dihydrouridine	Inverse variance weighted	2	-0.00587707	0.00856198	0.492452	-0.0226585	0.0109044
X-11308	Inverse variance weighted	2	-0.0101725	0.0148412	0.493077	-0.0392612	0.0189162
carnitine	Inverse variance weighted	3	-0.00371689	0.00545772	0.495851	-0.014414	0.00698024
glycosyl-N-(2-hydroxynervonoyl)-sphingosine (d18:1/24:1(2OH))*	Inverse variance weighted	4	0.0111564	0.0164523	0.497705	-0.0210901	0.043403
linoleoylcarnitine (C18:2)*	Inverse variance weighted	3	-0.0164042	0.0242968	0.499576	-0.0640259	0.0312176
X-12112	Inverse variance weighted	4	-0.000908912	0.00134692	0.499799	-0.00354888	0.00173106
1,3-dimethylurate	Wald ratio	1	0.00874085	0.0130664	0.503523	-0.0168693	0.034351
carotene diol (3)	Wald ratio	1	0.00478771	0.00721467	0.506941	-0.00935304	0.0189285
decanoylcarnitine (C10)	Inverse variance weighted	3	-0.00644275	0.00975477	0.508951	-0.0255621	0.0126766
taurocholenate sulfate*	Inverse variance weighted	4	0.00448401	0.00681554	0.510596	-0.00887444	0.0178425
choline	Wald ratio	1	0.00853202	0.0130431	0.51302	-0.0170324	0.0340964
X-11372	Wald ratio	1	-0.00763099	0.0118532	0.519711	-0.0308633	0.0156013
X-11444	Inverse variance weighted	3	-0.00372331	0.0058313	0.523146	-0.0151527	0.00770604
ribitol	Wald ratio	1	0.00337515	0.0052964	0.52396	-0.00700579	0.0137561
3-hydroxysebacate	Inverse variance weighted	2	-0.00507015	0.0080917	0.53093	-0.0209299	0.0107896
X-21796	Inverse variance weighted	2	-0.00502059	0.00807073	0.533894	-0.0208392	0.010798
3-hydroxyhexanoylcarnitine (1)	Inverse variance weighted	2	-0.00497217	0.00801186	0.534862	-0.0206754	0.0107311
1-stearoyl-2-arachidonoyl-GPE (18:0/20:4)	Inverse variance weighted	4	0.0019569	0.00315834	0.535522	-0.00423345	0.00814725
1-(1-enyl-stearoyl)-2-arachidonoyl-GPE (P-18:0/20:4)*	Wald ratio	1	0.0033146	0.00538851	0.538473	-0.00724689	0.0138761
1-arachidonoyl-GPC (20:4n6)*	Wald ratio	1	0.00170165	0.00276636	0.538473	-0.00372041	0.00712372
arachidonate (20:4n6)	Wald ratio	1	0.00305076	0.00495959	0.538473	-0.00667004	0.0127716
glycohyocholate	Wald ratio	1	0.00843456	0.0137928	0.540857	-0.0185994	0.0354685
homoarginine	Inverse variance weighted	2	-0.011889	0.0195026	0.54212	-0.0501142	0.0263361
taurodeoxycholic acid 3-sulfate	Inverse variance weighted	2	0.0146231	0.0240533	0.543222	-0.0325212	0.0617675
cortisol	Wald ratio	1	-0.00901987	0.0148802	0.544405	-0.0381851	0.0201454
4-hydroxyphenylacetoylcarnitine	Inverse variance weighted	2	0.00875342	0.0145631	0.547794	-0.0197902	0.037297
octanoylcarnitine (C8)	Inverse variance weighted	3	-0.00479596	0.00801106	0.549395	-0.0204976	0.0109057
ethylmalonate	Inverse variance weighted	3	-0.00216191	0.00361132	0.549407	-0.0092401	0.00491627
1-stearoyl-2-linoleoyl-GPC (18:0/18:2)*	Inverse variance weighted	2	-0.00376256	0.0063224	0.551766	-0.0161545	0.00862934
O-sulfo-L-tyrosine	Wald ratio	1	0.00574495	0.00967702	0.552734	-0.013222	0.0247119
3-aminoisobutyrate	Inverse variance weighted	2	0.00157555	0.00266633	0.554585	-0.00365046	0.00680155
erythritol	Wald ratio	1	0.00564148	0.00956868	0.555473	-0.0131131	0.0243961
glycolithocholate sulfate*	Inverse variance weighted	2	-0.00388368	0.00662272	0.557595	-0.0168642	0.00909684
N2-acetyl,N6,N6-dimethyllysine	Inverse variance weighted	2	-0.000754637	0.00128696	0.557625	-0.00327707	0.0017678
3-methylcytidine	Wald ratio	1	-0.00127371	0.00218226	0.559444	-0.00555093	0.00300351
S-allylcysteine	Wald ratio	1	-0.00758137	0.0130228	0.560457	-0.033106	0.0179433
deoxycholic acid 12-sulfate*	Inverse variance weighted	3	0.00506004	0.00871487	0.561496	-0.0120211	0.0221412
X-21339	Wald ratio	1	-0.00587605	0.0101833	0.563921	-0.0258354	0.0140833
X-15503	Inverse variance weighted	2	-0.00387744	0.00672461	0.564207	-0.0170577	0.0093028
1-palmitoyl-2-arachidonoyl-GPC (16:0/20:4n6)	Inverse variance weighted	2	0.00143381	0.0024883	0.564465	-0.00344325	0.00631087
N6,N6-dimethyllysine	Wald ratio	1	-0.000769905	0.00134031	0.565681	-0.0033969	0.0018571
X-24494	Inverse variance weighted	2	-0.00845332	0.0147353	0.566187	-0.0373346	0.0204279
linoleoyl-arachidonoyl-glycerol (18:2/20:4) [1]*	Inverse variance weighted	3	0.00275493	0.00480789	0.566644	-0.00666854	0.0121784
gamma-glutamyl-alpha-lysine	Wald ratio	1	-0.00815161	0.0142417	0.567067	-0.0360653	0.0197621
phenylacetylglutamate	Wald ratio	1	0.00519233	0.00907817	0.567351	-0.0126009	0.0229855
X-16087	Inverse variance weighted	2	0.00428725	0.00758494	0.571916	-0.0105792	0.0191537
bilirubin (E,E)*	Inverse variance weighted	2	-0.00148669	0.00263341	0.57238	-0.00664818	0.0036748
3-hydroxy-2-ethylpropionate	Inverse variance weighted	2	-0.0150369	0.0268156	0.574965	-0.0675955	0.0375216
indoleacetoylcarnitine*	Inverse variance weighted	3	0.00488221	0.00875469	0.577071	-0.012277	0.0220414
N2-acetyl,N6-methyllysine	Inverse variance weighted	2	-0.000694361	0.00124698	0.57764	-0.00313844	0.00174971
7-alpha-hydroxy-3-oxo-4-cholestenoate (7-Hoca)	Wald ratio	1	-0.0078654	0.0141849	0.579243	-0.0356679	0.0199371
sphingomyelin (d18:1/20:2, d18:2/20:1, d16:1/22:2)*	Inverse variance weighted	3	-0.0034661	0.00625628	0.579566	-0.0157284	0.00879622
kynurenate	Inverse variance weighted	2	-0.00798943	0.0145246	0.582277	-0.0364577	0.0204788
quinolinate	Wald ratio	1	0.00655417	0.0119824	0.58439	-0.0169313	0.0300397
S-methylcysteine	Wald ratio	1	-0.0033085	0.00618172	0.592507	-0.0154247	0.00880768
hexadecanedioate (C16-DC)	Wald ratio	1	-0.00214683	0.00401195	0.592575	-0.0100102	0.00571659
X-22520	Wald ratio	1	-0.00547016	0.0102225	0.592575	-0.0255063	0.014566
octadecenedioylcarnitine (C18:1-DC)*	Wald ratio	1	-0.00196279	0.00366802	0.592575	-0.00915211	0.00522653
1-oleoyl-GPG (18:1)*	Wald ratio	1	-0.00241695	0.00451675	0.592575	-0.0112698	0.00643588
1-linoleoyl-GPG (18:2)*	Wald ratio	1	-0.00255002	0.00476543	0.592575	-0.0118903	0.00679022
hexadecenedioate (C16:1-DC)*	Wald ratio	1	-0.00172206	0.00321814	0.592575	-0.00802962	0.00458551
octadecenedioate (C18:1-DC)	Wald ratio	1	-0.00230803	0.0043132	0.592575	-0.0107619	0.00614585
X-11299	Wald ratio	1	-0.00776096	0.0145035	0.592575	-0.0361879	0.020666
bilirubin (E,Z or Z,E)*	Wald ratio	1	-0.00506393	0.00949383	0.593763	-0.0236718	0.013544
biliverdin	Wald ratio	1	-0.00702862	0.0131772	0.593763	-0.032856	0.0187988
3-methylglutaconate	Inverse variance weighted	2	0.0100092	0.0188916	0.596236	-0.0270184	0.0470368
docosapentaenoate (n6 DPA; 22:5n6)	Wald ratio	1	0.00725096	0.0136931	0.596435	-0.0195875	0.0340894
X-11381	Inverse variance weighted	4	-0.0125869	0.0237894	0.596737	-0.0592141	0.0340402
3-carboxy-4-methyl-5-pentyl-2-furanpropionate (3-CMPFP)**	Inverse variance weighted	2	-0.00346754	0.00656992	0.597645	-0.0163446	0.00940951
X-25420	Inverse variance weighted	2	-0.0250737	0.0482097	0.602996	-0.119565	0.0694173
bilirubin (Z,Z)	Inverse variance weighted	2	-0.00310012	0.00596768	0.603423	-0.0147968	0.00859654
ethyl beta-glucopyranoside	Wald ratio	1	-0.00208714	0.00407203	0.608262	-0.0100683	0.00589404
homocitrulline	Wald ratio	1	-0.00305199	0.00597902	0.609737	-0.0147709	0.0086669
gamma-glutamylglutamate	Wald ratio	1	-0.00785186	0.0153998	0.610144	-0.0380354	0.0223317
eicosanedioate (C20-DC)	Wald ratio	1	-0.00636644	0.0125245	0.611228	-0.0309144	0.0181815
X-25810	Wald ratio	1	-0.00759407	0.0149453	0.611366	-0.0368869	0.0216987
glycosyl ceramide (d18:1/23:1, d17:1/24:1)*	Inverse variance weighted	2	-0.00407646	0.0080235	0.611408	-0.0198025	0.0116496
oleoyl-linoleoyl-glycerol (18:1/18:2) [2]	Inverse variance weighted	3	0.00415896	0.00820395	0.612193	-0.0119208	0.0202387
cerotoylcarnitine (C26)*	Inverse variance weighted	3	-0.0122705	0.0243333	0.614072	-0.0599638	0.0354227
5alpha-androstan-3alpha,17alpha-diol monosulfate	Inverse variance weighted	3	-0.00536168	0.0106331	0.614091	-0.0262026	0.0154792
octadecadienedioate (C18:2-DC)*	Inverse variance weighted	2	-0.00174385	0.00346055	0.614317	-0.00852653	0.00503884
1-palmitoyl-2-oleoyl-GPI (16:0/18:1)*	Inverse variance weighted	3	-0.00300334	0.00602684	0.618253	-0.0148159	0.00880926
X-21467	Inverse variance weighted	3	0.00727032	0.0145984	0.618469	-0.0213426	0.0358832
X-18922	Inverse variance weighted	3	0.00308376	0.00628827	0.623852	-0.00924125	0.0154088
1-stearoyl-2-linoleoyl-GPE (18:0/18:2)*	Inverse variance weighted	3	0.00265856	0.00544864	0.625599	-0.00802078	0.0133379
tetrahydrocortisol glucuronide	Inverse variance weighted	2	-0.0044308	0.00910168	0.626392	-0.0222701	0.0134085
1-palmitoyl-2-linoleoyl-GPC (16:0/18:2)	Inverse variance weighted	2	-0.00255851	0.005295	0.628959	-0.0129367	0.00781969
bilirubin degradation product, C17H18N2O4 (3)**	Wald ratio	1	-0.00128814	0.00268228	0.631057	-0.00654541	0.00396914
bilirubin degradation product, C16H18N2O5 (1)**	Wald ratio	1	-0.00138005	0.00287368	0.631057	-0.00701246	0.00425236
bilirubin degradation product, C17H20N2O5 (2)**	Wald ratio	1	-0.00196288	0.0040873	0.631057	-0.00997399	0.00604823
bilirubin degradation product, C16H18N2O5 (4)**	Wald ratio	1	-0.00142599	0.00296933	0.631057	-0.00724588	0.0043939
bilirubin degradation product, C16H18N2O5 (3)**	Wald ratio	1	-0.00135906	0.00282997	0.631057	-0.0069058	0.00418768
bilirubin degradation product, C16H18N2O5 (2)**	Wald ratio	1	-0.00142302	0.00296314	0.631057	-0.00723078	0.00438475
sphingomyelin (d18:1/14:0, d16:1/16:0)*	Inverse variance weighted	2	-0.0038164	0.00799661	0.633182	-0.0194898	0.011857
X-21319	Wald ratio	1	-0.00596481	0.0125309	0.634068	-0.0305253	0.0185957
X-24546	Inverse variance weighted	3	0.0057668	0.0121336	0.63459	-0.018015	0.0295486
X-12411	Wald ratio	1	0.00399811	0.00843167	0.635373	-0.012528	0.0205242
threonine	Inverse variance weighted	3	-0.0173406	0.0368475	0.637923	-0.0895618	0.0548805
dodecadienoate (12:2)*	Inverse variance weighted	3	-0.00577837	0.0126318	0.647351	-0.0305367	0.01898
methyl glucopyranoside (alpha + beta)	Wald ratio	1	-0.00175805	0.0038558	0.648425	-0.00931542	0.00579932
2-hydroxy-4-(methylthio)butanoic acid	Inverse variance weighted	3	-0.00394279	0.0086897	0.650022	-0.0209746	0.013089
X-17676	Inverse variance weighted	3	-0.00283827	0.00627236	0.650905	-0.0151321	0.00945555
2-stearoyl-GPE (18:0)*	Inverse variance weighted	3	-0.00472838	0.010461	0.65127	-0.025232	0.0157753
1-stearoyl-GPE (18:0)	Inverse variance weighted	3	0.00381779	0.00851153	0.653761	-0.0128648	0.0205004
X-18913	Wald ratio	1	-0.00518466	0.0115963	0.654805	-0.0279133	0.017544
dihydroorotate	Inverse variance weighted	5	-0.00425281	0.00977228	0.663424	-0.0234065	0.0149009
X-24418	Inverse variance weighted	3	-0.00254931	0.00586244	0.663667	-0.0140397	0.00894106
arginine	Inverse variance weighted	3	0.00741545	0.0170537	0.663687	-0.0260098	0.0408407
pregnenediol disulfate (C21H34O8S2)*	Inverse variance weighted	4	0.00261067	0.00601358	0.664195	-0.00917595	0.0143973
taurochenodeoxycholic acid 3-sulfate	Inverse variance weighted	4	-0.00275188	0.0063504	0.664768	-0.0151987	0.00969491
glycosyl-N-tricosanoyl-sphingadienine (d18:2/23:0)*	Wald ratio	1	-0.00339691	0.00788017	0.666417	-0.0188421	0.0120482
glycine conjugate of C10H14O2 (1)*	Inverse variance weighted	2	0.00356036	0.00828741	0.667479	-0.012683	0.0198037
phenylpyruvate	Inverse variance weighted	2	-0.0129754	0.0303168	0.668656	-0.0723963	0.0464455
alpha-hydroxyisovalerate	Inverse variance weighted	4	0.00260105	0.00620477	0.675068	-0.0095603	0.0147624
cis-4-decenoylcarnitine (C10:1)	Inverse variance weighted	3	-0.00284644	0.00681287	0.676091	-0.0161997	0.0105068
citrulline	Inverse variance weighted	2	-0.00433295	0.0103769	0.676271	-0.0246717	0.0160058
indoleacetylglutamine	Inverse variance weighted	2	0.00447287	0.0107858	0.678362	-0.0166673	0.025613
X-12117	Inverse variance weighted	3	-0.00351197	0.00854667	0.681134	-0.0202634	0.0132395
X-24241	Inverse variance weighted	4	-0.0113923	0.0279133	0.683176	-0.0661023	0.0433177
methionine sulfone	Inverse variance weighted	5	0.00138725	0.00344481	0.687164	-0.00536458	0.00813908
3-methoxytyrosine	Inverse variance weighted	5	0.00263542	0.00657654	0.688619	-0.0102546	0.0155254
campesterol	Inverse variance weighted	2	-0.00774275	0.0194871	0.691127	-0.0459375	0.030452
3-amino-2-piperidone	Inverse variance weighted	2	0.00412112	0.0104172	0.692394	-0.0162966	0.0245388
glycodeoxycholate 3-sulfate	Inverse variance weighted	3	0.00339837	0.00869693	0.695979	-0.0136476	0.0204444
1-palmitoyl-2-arachidonoyl-GPE (16:0/20:4)*	Inverse variance weighted	4	0.00121413	0.00311323	0.696544	-0.0048878	0.00731606
2-hydroxydecanoate	Wald ratio	1	0.00493593	0.0127429	0.6985	-0.0200402	0.0299121
1-stearoyl-2-oleoyl-GPI (18:0/18:1)*	Inverse variance weighted	3	0.00200102	0.00523936	0.702521	-0.00826813	0.0122702
1-(1-enyl-palmitoyl)-2-palmitoleoyl-GPC (P-16:0/16:1)*	Inverse variance weighted	5	0.00278726	0.00734347	0.704275	-0.0116059	0.0171805
tryptophan	Inverse variance weighted	2	-0.00421096	0.0111304	0.705187	-0.0260266	0.0176047
1-stearoyl-2-docosahexaenoyl-GPC (18:0/22:6)	Inverse variance weighted	2	0.00233491	0.00618209	0.705661	-0.00978199	0.0144518
2-hydroxysebacate	Inverse variance weighted	2	-0.00266972	0.00708841	0.706448	-0.016563	0.0112236
p-cresol glucuronide*	Wald ratio	1	0.00471956	0.0126586	0.709271	-0.0200912	0.0295304
glutarylcarnitine (C5-DC)	Inverse variance weighted	8	-0.0029068	0.00780741	0.70966	-0.0182093	0.0123957
sphingomyelin (d18:2/21:0, d16:2/23:0)*	Inverse variance weighted	3	0.002945	0.00794118	0.710748	-0.0126197	0.0185097
arachidonoylcarnitine (C20:4)	Inverse variance weighted	3	-0.00210695	0.0057376	0.713457	-0.0133526	0.00913874
5-acetylamino-6-amino-3-methyluracil	Inverse variance weighted	2	-0.0053249	0.01455	0.714385	-0.0338429	0.023193
sphingomyelin (d17:2/16:0, d18:2/15:0)*	Inverse variance weighted	2	-0.00293702	0.00811686	0.71747	-0.0188461	0.012972
sebacate (C10-DC)	Inverse variance weighted	2	-0.0072686	0.0201081	0.717744	-0.0466805	0.0321433
dihomo-linoleoylcarnitine (C20:2)*	Wald ratio	1	0.00195951	0.00550998	0.722119	-0.00884006	0.0127591
linolenoylcarnitine (C18:3)*	Wald ratio	1	0.00340405	0.00957192	0.722119	-0.0153569	0.022165
palmitoylcarnitine (C16)	Wald ratio	1	0.00367753	0.0103409	0.722119	-0.0165907	0.0239458
eicosenoylcarnitine (C20:1)*	Wald ratio	1	0.00390359	0.0109766	0.722119	-0.0176105	0.0254177
oleoylcarnitine (C18:1)	Wald ratio	1	0.00301588	0.00848042	0.722119	-0.0136057	0.0196375
X-24736	Inverse variance weighted	2	-0.0014791	0.00417974	0.723434	-0.00967138	0.00671319
X-23654	Inverse variance weighted	2	-0.00310527	0.00880172	0.724236	-0.0203566	0.0141461
1-oleoyl-2-arachidonoyl-GPE (18:1/20:4)*	Inverse variance weighted	4	0.00120387	0.00342741	0.725402	-0.00551384	0.00792159
2-palmitoleoyl-GPC (16:1)*	Wald ratio	1	0.00469202	0.0133754	0.725743	-0.0215238	0.0309078
palmitoleate (16:1n7)	Wald ratio	1	0.00536183	0.0152848	0.725743	-0.0245965	0.0353201
X-24978	Wald ratio	1	0.00380668	0.0108516	0.725743	-0.0174625	0.0250759
5-dodecenoylcarnitine (C12:1)	Wald ratio	1	0.00512059	0.0145971	0.725743	-0.0234898	0.033731
sphingomyelin (d18:1/18:1, d18:2/18:0)	Inverse variance weighted	2	0.00258039	0.00742581	0.728224	-0.0119742	0.017135
3beta-hydroxy-5-cholestenoate	Inverse variance weighted	2	0.00163662	0.00471618	0.728574	-0.00760709	0.0108803
X-24556	Inverse variance weighted	2	0.00366558	0.0109067	0.736806	-0.0177115	0.0250426
glycerate	Wald ratio	1	0.00497889	0.0148463	0.737352	-0.0241199	0.0340777
undecenoylcarnitine (C11:1)	Inverse variance weighted	3	-0.0031036	0.00930527	0.738733	-0.0213419	0.0151347
bilirubin degradation product, C17H20N2O5 (1)**	Wald ratio	1	-0.00137565	0.0041428	0.739845	-0.00949555	0.00674424
X-18935	Wald ratio	1	0.0037689	0.0114273	0.74154	-0.0186287	0.0261665
6-hydroxyindole sulfate	Wald ratio	1	-0.00453002	0.013735	0.74154	-0.0314507	0.0223907
theobromine	Wald ratio	1	-0.00468652	0.0142095	0.74154	-0.0325372	0.0231642
X-21286	Wald ratio	1	-0.0036272	0.0109977	0.74154	-0.0251827	0.0179283
indolin-2-one	Wald ratio	1	-0.00296656	0.00899463	0.74154	-0.020596	0.0146629
paraxanthine	Wald ratio	1	-0.00446386	0.0135344	0.74154	-0.0309914	0.0220637
X-12216	Wald ratio	1	0.00381963	0.0115811	0.74154	-0.0188794	0.0265186
X-13431	Inverse variance weighted	2	0.0015096	0.00459019	0.742249	-0.00748717	0.0105064
xanthurenate	Wald ratio	1	-0.00324014	0.00995847	0.744905	-0.0227587	0.0162785
N-oleoylserine	Inverse variance weighted	2	0.00265075	0.00834042	0.750621	-0.0136965	0.018998
S-1-pyrroline-5-carboxylate	Wald ratio	1	0.00385609	0.0123624	0.755101	-0.0203743	0.0280864
1-palmitoyl-2-linoleoyl-GPE (16:0/18:2)	Inverse variance weighted	2	0.00179078	0.00578038	0.756711	-0.00953878	0.0131203
phenylacetylcarnitine	Inverse variance weighted	2	0.00650161	0.0210822	0.757783	-0.0348195	0.0478228
deoxycarnitine	Inverse variance weighted	2	0.00178918	0.00596157	0.764087	-0.0098955	0.0134739
glutamine_degradant*	Inverse variance weighted	4	-0.00621298	0.0208088	0.765264	-0.0469982	0.0345722
androstenediol (3beta,17beta) monosulfate (2)	Inverse variance weighted	2	-0.0122395	0.0413617	0.767297	-0.0933084	0.0688295
adipoylcarnitine (C6-DC)	Inverse variance weighted	2	-0.00186043	0.00628991	0.767398	-0.0141886	0.0104678
sphingomyelin (d18:1/20:0, d16:1/22:0)*	Inverse variance weighted	2	0.00147537	0.00501062	0.768414	-0.00834543	0.0112962
taurolithocholate 3-sulfate	Wald ratio	1	-0.00267964	0.00915774	0.769821	-0.0206288	0.0152695
dimethylarginine (SDMA + ADMA)	Wald ratio	1	0.00291011	0.0101121	0.773513	-0.0169097	0.0227299
glycosyl-N-stearoyl-sphingosine (d18:1/18:0)	Inverse variance weighted	5	0.00270175	0.00944581	0.774858	-0.015812	0.0212155
sphingomyelin (d17:1/16:0, d18:1/15:0, d16:1/17:0)*	Inverse variance weighted	2	0.00330296	0.011596	0.77577	-0.0194252	0.0260311
stearoylcarnitine (C18)	Inverse variance weighted	2	-0.00275047	0.00970209	0.7768	-0.0217666	0.0162656
alliin	Wald ratio	1	0.00116281	0.00415376	0.779523	-0.00697856	0.00930418
sphingomyelin (d18:1/20:1, d18:2/20:0)*	Inverse variance weighted	2	0.00168911	0.00603698	0.779635	-0.0101434	0.0135216
1-stearoyl-2-linoleoyl-GPI (18:0/18:2)	Inverse variance weighted	2	-0.00161752	0.00587487	0.783064	-0.0131323	0.00989722
butyrylglycine	Inverse variance weighted	2	0.00439067	0.0159975	0.783731	-0.0269644	0.0357458
glycerophosphoethanolamine	Wald ratio	1	0.00312832	0.0114161	0.784063	-0.0192472	0.0255038
uridine	Inverse variance weighted	2	0.00218437	0.00797434	0.784142	-0.0134453	0.0178141
tartronate (hydroxymalonate)	Wald ratio	1	0.00388633	0.0142089	0.784458	-0.0239631	0.0317357
threonate	Wald ratio	1	0.00381337	0.0139421	0.784458	-0.0235132	0.0311399
1-stearoyl-2-oleoyl-GPE (18:0/18:1)	Inverse variance weighted	3	0.00170408	0.00627612	0.785992	-0.0105971	0.0140053
1-stearoyl-GPC (18:0)	Inverse variance weighted	2	-0.00345626	0.0127451	0.78625	-0.0284368	0.0215242
tetradecanedioate (C14-DC)	Inverse variance weighted	2	-0.00103713	0.00386009	0.788176	-0.0086029	0.00652865
glycosyl-N-behenoyl-sphingadienine (d18:2/22:0)*	Inverse variance weighted	2	0.00487921	0.0182071	0.788712	-0.0308068	0.0405652
glycine conjugate of C10H12O2*	Inverse variance weighted	2	0.00243972	0.00922554	0.791431	-0.0156423	0.0205218
N-palmitoyl-heptadecasphingosine (d17:1/16:0)*	Wald ratio	1	-0.00203088	0.00786866	0.796332	-0.0174534	0.0133917
N-acetylphenylalanine	Inverse variance weighted	3	-0.000741571	0.00289473	0.797812	-0.00641524	0.0049321
N-acetyl-3-methylhistidine*	Wald ratio	1	-0.00110159	0.0043056	0.798066	-0.00954057	0.00733738
N-acetylputrescine	Inverse variance weighted	2	-0.00208303	0.00830627	0.801986	-0.0183633	0.0141973
glutamine conjugate of C7H12O2*	Wald ratio	1	0.00344296	0.0138873	0.804195	-0.0237762	0.0306621
5alpha-androstan-3beta,17alpha-diol disulfate	Inverse variance weighted	3	-0.00617195	0.0261444	0.813377	-0.057415	0.0450711
X-26111	Inverse variance weighted	2	0.00275907	0.0117733	0.814713	-0.0203166	0.0258347
4-hydroxyphenylacetylglutamine	Wald ratio	1	0.00325429	0.0141199	0.817722	-0.0244207	0.0309293
N-stearoyl-sphingadienine (d18:2/18:0)*	Wald ratio	1	-0.00274073	0.0119798	0.819041	-0.0262212	0.0207397
stearoyl sphingomyelin (d18:1/18:0)	Wald ratio	1	-0.00186842	0.00816691	0.819041	-0.0178756	0.0141387
3-formylindole	Inverse variance weighted	5	-0.00161947	0.00717851	0.821512	-0.0156894	0.0124504
1-stearoyl-GPG (18:0)	Inverse variance weighted	2	0.00242595	0.0109524	0.824704	-0.0190408	0.0238927
choline phosphate	Wald ratio	1	0.0023097	0.0105398	0.826539	-0.0183482	0.0229676
glycerol 3-phosphate	Wald ratio	1	0.00155661	0.0071032	0.826539	-0.0123657	0.0154789
X-26109	Inverse variance weighted	3	-0.0014189	0.00673229	0.833074	-0.0146142	0.0117764
N-acetylarginine	Inverse variance weighted	3	-0.000384032	0.00183458	0.834191	-0.00397982	0.00321176
4-oxo-retinoic acid	Wald ratio	1	0.00284916	0.0136676	0.83487	-0.0239394	0.0296377
indole-3-carboxylate	Wald ratio	1	0.00274688	0.013177	0.83487	-0.02308	0.0285738
ascorbic acid 2-sulfate	Wald ratio	1	0.0029793	0.014336	0.83537	-0.0251192	0.0310778
sphingomyelin (d18:2/23:0, d18:1/23:1, d17:1/24:1)*	Inverse variance weighted	2	-0.00233211	0.0113354	0.836996	-0.0245495	0.0198853
5alpha-pregnan-3beta,20beta-diol monosulfate (1)	Inverse variance weighted	3	0.00244699	0.0124237	0.843858	-0.0219035	0.0267975
N-acetylkynurenine (2)	Inverse variance weighted	5	-0.000497964	0.00255525	0.845488	-0.00550625	0.00451032
2-ketocaprylate	Inverse variance weighted	3	0.000975715	0.00505473	0.846935	-0.00893156	0.010883
gamma-glutamylglutamine	Inverse variance weighted	2	0.00327938	0.0171881	0.848688	-0.0304093	0.0369681
5alpha-pregnan-3beta,20alpha-diol monosulfate (2)	Inverse variance weighted	2	-0.00494929	0.0263611	0.851073	-0.056617	0.0467184
sphingomyelin (d18:1/22:1, d18:2/22:0, d16:1/24:1)*	Inverse variance weighted	2	0.00150704	0.00807706	0.851988	-0.014324	0.0173381
N-acetylglutamine	Wald ratio	1	-0.0003533	0.00190683	0.853008	-0.00409068	0.00338408
N-delta-acetylornithine	Wald ratio	1	0.000351699	0.00189819	0.853008	-0.00336874	0.00407214
N-alpha-acetylornithine	Wald ratio	1	-0.00163234	0.00881003	0.853008	-0.0189	0.0156353
N-acetylglutamate	Wald ratio	1	-0.00269469	0.0145437	0.853008	-0.0312004	0.025811
N-acetylleucine	Wald ratio	1	-0.000537782	0.00290251	0.853008	-0.0062267	0.00515113
sphingomyelin (d17:1/14:0, d16:1/15:0)*	Wald ratio	1	-0.00183074	0.0100154	0.85496	-0.0214609	0.0177994
sphingomyelin (d18:2/23:1)*	Wald ratio	1	-0.00230569	0.0126136	0.85496	-0.0270284	0.022417
ceramide (d18:1/14:0, d16:1/16:0)*	Wald ratio	1	-0.00143934	0.00787412	0.85496	-0.0168726	0.0139939
X-24243	Wald ratio	1	-0.00196676	0.0108371	0.855987	-0.0232074	0.0192739
2-aminooctanoate	Wald ratio	1	0.000595392	0.00330825	0.857175	-0.00588878	0.00707956
N-acetyl-2-aminoadipate	Wald ratio	1	-0.000805769	0.0044772	0.857175	-0.00958107	0.00796953
glycosyl ceramide (d18:1/20:0, d16:1/22:0)*	Inverse variance weighted	4	0.00174494	0.00994422	0.860708	-0.0177457	0.0212356
indolebutyrate	Wald ratio	1	0.00138721	0.00800444	0.862411	-0.0143015	0.0170759
N-acetyl-2-aminooctanoate*	Wald ratio	1	-0.000559074	0.00324803	0.863338	-0.00692522	0.00580707
N-acetylcitrulline	Wald ratio	1	-0.000294495	0.00176636	0.867587	-0.00375655	0.00316756
sphingadienine	Wald ratio	1	0.00183756	0.0111285	0.868848	-0.0199743	0.0236494
aspartate	Wald ratio	1	0.0015412	0.00933371	0.868848	-0.0167529	0.0198353
sphingosine	Wald ratio	1	0.0018371	0.0111257	0.868848	-0.0199693	0.0236435
1-stearoyl-2-oleoyl-GPS (18:0/18:1)	Wald ratio	1	0.00180142	0.0109096	0.868848	-0.0195815	0.0231843
sphinganine	Wald ratio	1	0.00202583	0.0122687	0.868848	-0.0220208	0.0260725
androstenediol (3beta,17beta) disulfate (2)	Inverse variance weighted	2	-0.00433705	0.0281085	0.877376	-0.0594298	0.0507557
X-12851	Wald ratio	1	0.00226633	0.0151609	0.881171	-0.027449	0.0319816
5-hydroxyindole sulfate	Wald ratio	1	0.00193811	0.013311	0.884235	-0.0241514	0.0280276
1-palmitoyl-2-dihomo-linolenoyl-GPC (16:0/20:3n3 or 6)*	Inverse variance weighted	2	0.00186674	0.0129085	0.885016	-0.023434	0.0271674
2-hydroxyglutarate	Inverse variance weighted	2	0.00132368	0.00932502	0.88712	-0.0169534	0.0196007
1-(1-enyl-stearoyl)-GPE (P-18:0)*	Inverse variance weighted	2	-0.00190149	0.0139943	0.891919	-0.0293303	0.0255273
glutamine	Inverse variance weighted	2	0.00279439	0.0209678	0.89398	-0.0383026	0.0438914
N4-acetylcytidine	Inverse variance weighted	4	-0.000661	0.00504665	0.895793	-0.0105524	0.00923044
2-hydroxy-3-methylvalerate	Inverse variance weighted	2	0.00270486	0.0211331	0.898155	-0.0387159	0.0441257
carotene diol (1)	Inverse variance weighted	2	-0.00146624	0.0119742	0.902543	-0.0249357	0.0220032
X-15523	Wald ratio	1	-0.00171535	0.0140713	0.902975	-0.029295	0.0258643
1-palmitoyl-GPE (16:0)	Inverse variance weighted	3	0.00136123	0.0115476	0.906162	-0.021272	0.0239945
N-formylmethionine	Wald ratio	1	0.00101029	0.00884632	0.909076	-0.0163285	0.0183491
X-17654	Inverse variance weighted	5	-0.000524315	0.00466047	0.910425	-0.00965884	0.00861021
1-oleoyl-2-linoleoyl-GPE (18:1/18:2)*	Inverse variance weighted	2	0.00079431	0.00723875	0.912623	-0.0133936	0.0149823
1-(1-enyl-palmitoyl)-GPC (P-16:0)*	Inverse variance weighted	3	0.000813875	0.00778139	0.916699	-0.0144376	0.0160654
isobutyrylcarnitine (C4)	Inverse variance weighted	4	0.000769761	0.0077583	0.920965	-0.0144365	0.015976
carotene diol (2)	Inverse variance weighted	2	-0.00124062	0.0129902	0.923914	-0.0267014	0.0242202
5-acetylamino-6-formylamino-3-methyluracil	Wald ratio	1	-0.000202039	0.00218414	0.926299	-0.00448296	0.00407888
X-11478	Wald ratio	1	-0.00080842	0.00899377	0.928377	-0.0184362	0.0168194
3-hydroxyhexanoate	Wald ratio	1	-0.00108051	0.0120208	0.928377	-0.0246413	0.0224803
cortolone glucuronide (1)	Inverse variance weighted	2	-0.00123546	0.0138808	0.929078	-0.0284419	0.0259709
N-acetylmethionine	Wald ratio	1	-0.00108922	0.0123534	0.92974	-0.0253018	0.0231234
N-acetylalanine	Wald ratio	1	-0.00131315	0.014893	0.92974	-0.0305034	0.0278771
N-acetylserine	Wald ratio	1	-0.00121672	0.0137994	0.92974	-0.0282635	0.0258301
1-oleoyl-2-docosahexaenoyl-GPC (18:1/22:6)*	Inverse variance weighted	2	-0.00126025	0.0154878	0.935147	-0.0316163	0.0290958
X-24328	Inverse variance weighted	3	0.00223505	0.0281897	0.936805	-0.0530168	0.0574869
octadecanedioylcarnitine (C18-DC)*	Inverse variance weighted	3	0.000441555	0.0060744	0.942052	-0.0114643	0.0123474
N-acetyl-1-methylhistidine*	Inverse variance weighted	2	-0.000129473	0.00188528	0.945247	-0.00382461	0.00356567
N-acetyltyrosine	Inverse variance weighted	2	0.000146081	0.00218806	0.946771	-0.00414252	0.00443468
4-acetamidobutanoate	Wald ratio	1	-0.000352763	0.00562019	0.949952	-0.0113683	0.0106628
glycocholenate sulfate*	Inverse variance weighted	3	0.000176174	0.00285557	0.950806	-0.00542074	0.00577309
X-12844	Inverse variance weighted	3	-0.000522547	0.00877664	0.952523	-0.0177248	0.0166797
5-methyluridine (ribothymidine)	Inverse variance weighted	2	0.000165343	0.00301119	0.956211	-0.00573658	0.00606727
2-hydroxyoctanoate	Inverse variance weighted	2	-0.000386001	0.00710386	0.956667	-0.0143096	0.0135376
X-14939	Wald ratio	1	0.000315127	0.00729739	0.965555	-0.0139878	0.014618
10-undecenoate (11:1n1)	Wald ratio	1	0.000198523	0.0045972	0.965555	-0.00881199	0.00920904
2-deoxyuridine	Wald ratio	1	0.000222843	0.00571081	0.968873	-0.0109704	0.011416
glycosyl-N-palmitoyl-sphingosine (d18:1/16:0)	Inverse variance weighted	3	0.000183062	0.00502901	0.970962	-0.0096738	0.0100399
1,2-dilinoleoyl-GPE (18:2/18:2)*	Inverse variance weighted	2	-0.000339934	0.0106077	0.974435	-0.021131	0.0204511
glycochenodeoxycholate glucuronide (1)	Inverse variance weighted	2	0.000168974	0.00660184	0.97958	-0.0127706	0.0131086
1-oleoyl-GPI (18:1)	Wald ratio	1	-0.00036341	0.0153607	0.981125	-0.0304703	0.0297435
hypotaurine	Inverse variance weighted	2	0.00033146	0.0170746	0.984512	-0.0331348	0.0337977
1-(1-enyl-palmitoyl)-2-palmitoyl-GPC (P-16:0/16:0)*	Inverse variance weighted	4	8.19e-05	0.00562905	0.988396	-0.0109511	0.0111148
phenylalanine	Wald ratio	1	0.000141988	0.0105466	0.989258	-0.0205294	0.0208133
gamma-CEHC	Wald ratio	1	-7.15e-05	0.00532628	0.989294	-0.010511	0.010368
gamma-CEHC glucuronide*	Wald ratio	1	-0.000102741	0.00765696	0.989294	-0.0151104	0.0149049
pregnanediol-3-glucuronide	Inverse variance weighted	4	-0.000117869	0.00996641	0.990564	-0.019652	0.0194163
N-acetylasparagine	Inverse variance weighted	2	1.59e-05	0.00161183	0.992124	-0.00314328	0.00317511
1-(1-enyl-palmitoyl)-2-oleoyl-GPC (P-16:0/18:1)*	Inverse variance weighted	4	0.000135314	0.0147039	0.992657	-0.0286844	0.028955
N,N-dimethylalanine	Inverse variance weighted	2	0.000119702	0.0192895	0.995049	-0.0376876	0.037927
1-methylhistidine	Wald ratio	1	-2.71e-05	0.0104928	0.99794	-0.020593	0.0205388
1-ribosyl-imidazoleacetate*	Inverse variance weighted	3	-2.25e-05	0.00974034	0.998159	-0.0191135	0.0190686
X-12410	Wald ratio	1	-1.4e-05	0.00624615	0.998208	-0.0122565	0.0122284
N6-methyllysine	Inverse variance weighted	2	4.13e-06	0.00265419	0.998757	-0.00519808	0.00520635
7-methylguanine	Wald ratio	1	-1.67e-05	0.013464	0.99901	-0.0264061	0.0263727

## Sheet: Table S6
Table S6 All results of metabolome-wide Mendelian randomization for WBLM
Metabolites	Method	Nsnp	Beta	SE	P	lo_ci	up_ci
mannonate*	Wald ratio	1	0.08947	0.00597547	1.1e-50	0.0777581	0.101182
mannose	Wald ratio	1	0.0723848	0.00483439	1.1e-50	0.0629094	0.0818602
gamma-glutamylthreonine	Wald ratio	1	0.177814	0.0118757	1.1e-50	0.154538	0.20109
glycine	Inverse variance weighted	2	0.0292499	0.00226707	4.38e-38	0.0248065	0.0336934
isovalerylglycine	Wald ratio	1	0.0769589	0.0060604	6.02e-37	0.0650805	0.0888373
cinnamoylglycine	Wald ratio	1	0.0810633	0.00638361	6.02e-37	0.0685514	0.0935752
X-24757	Wald ratio	1	0.133838	0.0105395	6.02e-37	0.11318	0.154495
X-24795	Wald ratio	1	0.100557	0.00791875	6.02e-37	0.0850367	0.116078
propionylglycine	Wald ratio	1	0.0470449	0.00370471	6.02e-37	0.0397837	0.0543061
X-17367	Wald ratio	1	0.0724975	0.00570907	6.02e-37	0.0613078	0.0836873
gamma-glutamylglycine	Wald ratio	1	0.0348641	0.0027455	6.02e-37	0.029483	0.0402453
X-17325	Wald ratio	1	0.0871752	0.00686492	6.02e-37	0.07372	0.10063
X-23659	Wald ratio	1	0.0602069	0.00578624	2.35e-25	0.0488659	0.071548
myristoylcarnitine (C14)	Wald ratio	1	-0.103883	0.010803	6.84e-22	-0.125057	-0.0827088
3-hydroxyoleoylcarnitine	Wald ratio	1	-0.0968043	0.0104659	2.26e-20	-0.117318	-0.0762911
beta-hydroxyisovaleroylcarnitine	Inverse variance weighted	2	-0.0701759	0.00798014	1.45e-18	-0.085817	-0.0545348
creatine	Inverse variance weighted	2	0.0776586	0.00920969	3.39e-17	0.0596076	0.0957096
X-21285	Wald ratio	1	0.0619666	0.00776243	1.43e-15	0.0467522	0.0771809
arachidoylcarnitine (C20)*	Wald ratio	1	-0.0773625	0.0098056	3.03e-15	-0.0965815	-0.0581435
4-hydroxyphenylpyruvate	Wald ratio	1	0.0824349	0.0117123	1.95e-12	0.0594789	0.105391
furaneol sulfate	Wald ratio	1	-0.034978	0.005165	1.27e-11	-0.0451014	-0.0248546
X-15486	Wald ratio	1	-0.0458771	0.00679857	1.5e-11	-0.0592023	-0.0325519
X-12714	Wald ratio	1	0.0383127	0.00572519	2.2e-11	0.0270913	0.0495341
3-bromo-5-chloro-2,6-dihydroxybenzoic acid*	Wald ratio	1	-0.036552	0.00547785	2.51e-11	-0.0472886	-0.0258154
4-hydroxychlorothalonil	Wald ratio	1	-0.0250826	0.00376485	2.7e-11	-0.0324617	-0.0177035
3,5-dichloro-2,6-dihydroxybenzoic acid	Wald ratio	1	-0.0359934	0.00540254	2.7e-11	-0.0465823	-0.0254044
sulfate of piperine metabolite C18H21NO3 (3)*	Wald ratio	1	-0.0723335	0.0108636	2.77e-11	-0.0936261	-0.0510409
sulfate of piperine metabolite C18H21NO3 (1)*	Wald ratio	1	-0.0750373	0.0112697	2.77e-11	-0.0971258	-0.0529487
perfluorooctanesulfonate (PFOS)	Wald ratio	1	-0.0887467	0.0133286	2.77e-11	-0.114871	-0.0626226
2-O-methylascorbic acid	Wald ratio	1	-0.0183048	0.00282828	9.67e-11	-0.0238482	-0.0127614
X-11849	Wald ratio	1	-0.0656344	0.0102582	1.57e-10	-0.0857404	-0.0455284
X-12839	Wald ratio	1	-0.0568588	0.00922333	7.06e-10	-0.0749366	-0.0387811
3-carboxy-4-methyl-5-propyl-2-furanpropanoate (CMPF)	Wald ratio	1	0.0740413	0.0122447	1.48e-09	0.0500416	0.098041
X-24531	Wald ratio	1	0.037861	0.00626134	1.48e-09	0.0255888	0.0501332
ferulic acid 4-sulfate	Wald ratio	1	-0.0249156	0.00413834	1.74e-09	-0.0330268	-0.0168045
X-12822	Wald ratio	1	-0.0285488	0.00474179	1.74e-09	-0.0378427	-0.0192549
hydroxy-CMPF*	Wald ratio	1	0.0683617	0.0113588	1.76e-09	0.0460984	0.090625
hexanoylglutamine	Wald ratio	1	-0.0236578	0.00393234	1.79e-09	-0.0313652	-0.0159504
X-21364	Wald ratio	1	0.0591899	0.00985337	1.89e-09	0.0398773	0.0785025
X-12847	Wald ratio	1	-0.054007	0.00900033	1.97e-09	-0.0716476	-0.0363663
(S)-3-hydroxybutyrylcarnitine	Wald ratio	1	-0.0526338	0.00880589	2.27e-09	-0.0698934	-0.0353743
phenylacetylglutamate	Wald ratio	1	0.0444756	0.00756021	4.03e-09	0.0296576	0.0592936
levulinoylcarnitine	Wald ratio	1	-0.0627895	0.0107551	5.28e-09	-0.0838696	-0.0417095
N6-acetyllysine	Wald ratio	1	0.0222232	0.00383364	6.76e-09	0.0147092	0.0297371
X-23639	Inverse variance weighted	2	0.0488239	0.00861851	1.47e-08	0.0319317	0.0657162
X-24812	Wald ratio	1	-0.0687044	0.0121301	1.48e-08	-0.0924793	-0.0449295
acetylcarnitine (C2)	Wald ratio	1	-0.0386825	0.00682955	1.48e-08	-0.0520684	-0.0252965
(R)-3-hydroxybutyrylcarnitine	Wald ratio	1	-0.070632	0.0124704	1.48e-08	-0.095074	-0.0461901
vanillactate	Wald ratio	1	0.0655034	0.0123563	1.15e-07	0.041285	0.0897217
1-(1-enyl-stearoyl)-2-oleoyl-GPE (P-18:0/18:1)	Wald ratio	1	0.0598222	0.0118776	4.74e-07	0.036542	0.0831024
sphingomyelin (d18:1/22:1, d18:2/22:0, d16:1/24:1)*	Inverse variance weighted	2	0.0324892	0.00675568	1.52e-06	0.019248	0.0457303
kynurenate	Inverse variance weighted	2	-0.01856	0.00401636	3.82e-06	-0.026432	-0.0106879
sphingomyelin (d18:2/21:0, d16:2/23:0)*	Inverse variance weighted	3	0.0337337	0.00730195	3.84e-06	0.0194218	0.0480455
N-acetyl-isoputreanine	Inverse variance weighted	3	0.0450312	0.00990969	5.52e-06	0.0256082	0.0644542
X-18886	Wald ratio	1	0.0531245	0.0121354	1.2e-05	0.0293392	0.0769098
pseudouridine	Wald ratio	1	-0.0574947	0.0135279	2.14e-05	-0.0840093	-0.0309801
quinolinate	Wald ratio	1	0.0418366	0.00997629	2.75e-05	0.022283	0.0613901
N-acetyl-aspartyl-glutamate (NAAG)	Wald ratio	1	-0.00916248	0.00218573	2.77e-05	-0.0134465	-0.00487845
deoxycholic acid glucuronide	Inverse variance weighted	2	-0.00627012	0.00152571	3.96e-05	-0.00926051	-0.00327974
sphingomyelin (d18:1/21:0, d17:1/22:0, d16:1/23:0)*	Inverse variance weighted	2	0.0184953	0.00453115	4.47e-05	0.00961424	0.0273763
sphingomyelin (d18:1/22:2, d18:2/22:1, d16:1/24:2)*	Inverse variance weighted	2	0.0251247	0.00615777	4.5e-05	0.0130554	0.0371939
sphingomyelin (d18:1/14:0, d16:1/16:0)*	Inverse variance weighted	2	0.0151238	0.00374376	5.35e-05	0.007786	0.0224616
1-palmitoyl-2-arachidonoyl-GPI (16:0/20:4)*	Inverse variance weighted	2	0.0273023	0.00678298	5.69e-05	0.0140076	0.0405969
2-hydroxy-4-(methylthio)butanoic acid	Inverse variance weighted	3	-0.0127783	0.00319288	6.28e-05	-0.0190364	-0.00652029
sphingomyelin (d17:2/16:0, d18:2/15:0)*	Inverse variance weighted	2	0.0265329	0.00678899	9.3e-05	0.0132265	0.0398393
X-21736	Wald ratio	1	0.0512029	0.0131668	0.000100739	0.0253961	0.0770098
X-19141	Wald ratio	1	-0.00671603	0.00175007	0.000124254	-0.0101462	-0.00328589
cholic acid glucuronide	Wald ratio	1	-0.0151968	0.00396454	0.000126502	-0.0229673	-0.00742627
sphingomyelin (d18:2/23:0, d18:1/23:1, d17:1/24:1)*	Inverse variance weighted	2	0.0361508	0.00947943	0.000136952	0.0175712	0.0547305
1-stearoyl-2-docosahexaenoyl-GPC (18:0/22:6)	Inverse variance weighted	2	0.0173485	0.00457058	0.00014723	0.00839019	0.0263069
sphingomyelin (d18:2/14:0, d18:1/14:1)*	Wald ratio	1	0.051215	0.0137254	0.000190423	0.0243131	0.0781168
1-stearoyl-2-arachidonoyl-GPC (18:0/20:4)	Inverse variance weighted	2	0.00700568	0.00188001	0.000194222	0.00332087	0.0106905
1-oleoyl-GPI (18:1)	Wald ratio	1	0.0474493	0.0128089	0.000211882	0.0223439	0.0725547
1-palmitoyl-2-stearoyl-GPC (16:0/18:0)	Wald ratio	1	0.021297	0.00576934	0.000223012	0.00998911	0.0326049
1-lignoceroyl-GPC (24:0)	Wald ratio	1	0.0363836	0.00985629	0.000223012	0.0170653	0.055702
N1-methyladenosine	Wald ratio	1	-0.0469674	0.0127552	0.000231217	-0.0719676	-0.0219672
X-24334	Wald ratio	1	0.0307353	0.00834874	0.000231926	0.0143718	0.0470988
1-(1-enyl-palmitoyl)-2-linoleoyl-GPC (P-16:0/18:2)*	Wald ratio	1	-0.0425895	0.0116554	0.000258137	-0.0654342	-0.0197449
nisinate (24:6n3)	Wald ratio	1	0.0305189	0.00836511	0.000263928	0.0141233	0.0469145
stearidonate (18:4n3)	Wald ratio	1	0.0392054	0.0107461	0.000263928	0.0181431	0.0602677
adrenate (22:4n6)	Wald ratio	1	0.0260832	0.00714972	0.000264145	0.0120697	0.0400966
1,2-dilinoleoyl-GPC (18:2/18:2)	Wald ratio	1	-0.0161463	0.00442589	0.000264145	-0.024821	-0.00747151
1-palmitoyl-2-docosahexaenoyl-GPC (16:0/22:6)	Wald ratio	1	0.0287781	0.00788842	0.000264145	0.0133168	0.0442394
eicosapentaenoate (EPA; 20:5n3)	Wald ratio	1	0.0232522	0.00637372	0.000264145	0.0107597	0.0357447
1-linoleoyl-2-linolenoyl-GPC (18:2/18:3)*	Wald ratio	1	-0.020137	0.00551979	0.000264145	-0.0309558	-0.00931818
1-arachidonylglycerol (20:4)	Wald ratio	1	0.0175052	0.00481915	0.000280769	0.00805968	0.0269507
hydroxypalmitoyl sphingomyelin (d18:1/16:0(OH))**	Wald ratio	1	-0.0167994	0.00464837	0.000301457	-0.0259102	-0.00768861
X-25371	Inverse variance weighted	3	0.0236301	0.00655918	0.000315053	0.0107741	0.0364861
carnitine	Inverse variance weighted	3	-0.0176422	0.00493614	0.000351447	-0.0273171	-0.00796738
docosatrienoate (22:3n6)*	Wald ratio	1	0.0238584	0.00672333	0.000387297	0.0106806	0.0370361
3-indoleglyoxylic acid	Inverse variance weighted	2	0.0117226	0.0033319	0.00043435	0.00519205	0.0182531
1-palmitoyl-2-arachidonoyl-GPC (16:0/20:4n6)	Inverse variance weighted	2	0.00730605	0.00208008	0.00044411	0.00322908	0.011383
sphingomyelin (d17:1/14:0, d16:1/15:0)*	Wald ratio	1	0.0294102	0.00837884	0.000448008	0.0129877	0.0458327
ceramide (d18:1/14:0, d16:1/16:0)*	Wald ratio	1	0.0231224	0.00658747	0.000448008	0.010211	0.0360339
sphingomyelin (d18:2/23:1)*	Wald ratio	1	0.03704	0.0105525	0.000448008	0.0163571	0.057723
cis-3,4-methyleneheptanoate	Wald ratio	1	0.0385142	0.0111646	0.000561275	0.0166316	0.0603968
1-arachidonoyl-GPE (20:4n6)*	Inverse variance weighted	2	0.0118591	0.0034487	0.000584451	0.00509969	0.0186186
arachidonoylcholine	Wald ratio	1	0.0230819	0.00674234	0.000618376	0.0098669	0.0362969
glucuronide of piperine metabolite C17H21NO3 (5)*	Wald ratio	1	-0.0236792	0.00692202	0.000624238	-0.0372464	-0.0101121
glucuronide of piperine metabolite C17H21NO3 (3)*	Wald ratio	1	-0.0249024	0.00727958	0.000624238	-0.0391704	-0.0106344
glucuronide of piperine metabolite C17H21NO3 (4)*	Wald ratio	1	-0.0221801	0.00648379	0.000624238	-0.0348884	-0.0094719
1-arachidonoyl-GPC (20:4n6)*	Wald ratio	1	0.0078879	0.00231257	0.000647544	0.00335526	0.0124205
arachidonate (20:4n6)	Wald ratio	1	0.0141416	0.00414603	0.000647544	0.00601538	0.0222678
1-(1-enyl-stearoyl)-2-arachidonoyl-GPE (P-18:0/20:4)*	Wald ratio	1	0.0153646	0.0045046	0.000647544	0.00653561	0.0241936
argininate*	Inverse variance weighted	2	0.0274322	0.00814524	0.000757466	0.0114676	0.0433969
N-palmitoyl-heptadecasphingosine (d17:1/16:0)*	Wald ratio	1	0.0221093	0.00658287	0.000783351	0.00920688	0.0350117
X-23974	Wald ratio	1	-0.036775	0.0113926	0.0012467	-0.0591045	-0.0144455
docosapentaenoate (n3 DPA; 22:5n3)	Wald ratio	1	0.0290303	0.00905909	0.00135276	0.0112745	0.0467861
glutamate	Wald ratio	1	-0.0398649	0.0129995	0.00216472	-0.0653439	-0.0143859
5alpha-pregnan-3beta,20alpha-diol monosulfate (2)	Inverse variance weighted	2	-0.0162235	0.00538083	0.0025693	-0.0267699	-0.00567709
4-hydroxyphenylacetylglutamine	Wald ratio	1	-0.0354086	0.0117976	0.00268786	-0.0585318	-0.0122854
tryptophan betaine	Wald ratio	1	-0.017649	0.00591175	0.00283194	-0.029236	-0.00606199
X-16087	Inverse variance weighted	2	0.0241429	0.00812095	0.00294984	0.00822585	0.04006
5alpha-pregnan-3beta,20beta-diol monosulfate (1)	Inverse variance weighted	3	-0.00944145	0.003177	0.00296044	-0.0156684	-0.00321454
tiglylcarnitine (C5:1-DC)	Wald ratio	1	-0.0299086	0.0100865	0.00302468	-0.0496781	-0.0101391
myo-inositol	Wald ratio	1	0.0392893	0.0133805	0.00332131	0.0130636	0.065515
3-methyl-2-oxobutyrate	Wald ratio	1	0.0279467	0.00960387	0.00361492	0.00912315	0.0467703
hypotaurine	Inverse variance weighted	2	-0.02474	0.00866191	0.00428773	-0.0417173	-0.00776262
X-12707	Inverse variance weighted	3	-0.0206817	0.00726898	0.00443827	-0.0349289	-0.00643454
pregnenolone sulfate	Wald ratio	1	-0.0291871	0.0102658	0.004467	-0.049308	-0.00906622
butyrate/isobutyrate (4:0)	Wald ratio	1	-0.0315351	0.0111428	0.00465363	-0.053375	-0.00969516
X-24544	Wald ratio	1	-0.00775022	0.00276646	0.00508664	-0.0131725	-0.00232796
methylsuccinate	Wald ratio	1	-0.010248	0.00367567	0.00530224	-0.0174524	-0.00304373
5alpha-pregnan-3beta,20alpha-diol disulfate	Wald ratio	1	-0.0184024	0.00664921	0.00564702	-0.0314348	-0.00536992
gamma-glutamylvaline	Wald ratio	1	0.0301129	0.0109816	0.0061043	0.00858898	0.0516368
dodecadienoate (12:2)*	Inverse variance weighted	3	-0.0203561	0.00744813	0.00627512	-0.0349544	-0.00575776
X-17328	Wald ratio	1	0.0267097	0.00981781	0.0065177	0.00746676	0.0459526
carboxyethyl-GABA	Inverse variance weighted	2	0.0859071	0.0317564	0.00682644	0.0236647	0.14815
vanillylmandelate (VMA)	Wald ratio	1	0.0177577	0.00660934	0.00721491	0.00480339	0.030712
1,5-anhydroglucitol (1,5-AG)	Inverse variance weighted	3	0.0148689	0.00556794	0.00757505	0.00395572	0.025782
X-11315	Inverse variance weighted	3	-0.0115904	0.00435962	0.00784699	-0.0201353	-0.00304556
propionylcarnitine (C3)	Inverse variance weighted	2	-0.0268246	0.0102358	0.00877595	-0.0468867	-0.00676239
N-oleoylserine	Inverse variance weighted	2	-0.0136822	0.00522814	0.00887004	-0.0239293	-0.00343501
X-16397	Wald ratio	1	0.0270122	0.0104033	0.00941798	0.00662169	0.0474028
citrate	Inverse variance weighted	2	-0.0170768	0.00661283	0.00981244	-0.0300379	-0.00411563
5-dodecenoylcarnitine (C12:1)	Wald ratio	1	-0.0312699	0.0121954	0.0103454	-0.0551729	-0.00736684
2-palmitoleoyl-GPC (16:1)*	Wald ratio	1	-0.0286527	0.0111747	0.0103454	-0.0505552	-0.00675026
X-24978	Wald ratio	1	-0.0232462	0.00906616	0.0103454	-0.0410159	-0.00547656
palmitoleate (16:1n7)	Wald ratio	1	-0.0327431	0.01277	0.0103454	-0.0577722	-0.0077139
2-deoxyuridine	Wald ratio	1	-0.0122448	0.00478875	0.0105581	-0.0216307	-0.00285886
arabonate/xylonate	Wald ratio	1	-0.0260733	0.0104689	0.0127547	-0.0465924	-0.00555424
homocitrulline	Wald ratio	1	-0.0124334	0.00500364	0.0129596	-0.0222406	-0.00262629
X-21471	Inverse variance weighted	3	0.00704014	0.00283509	0.0130203	0.00148336	0.0125969
lysine	Inverse variance weighted	3	-0.0331066	0.0135297	0.014407	-0.0596249	-0.00658834
5-methyluridine (ribothymidine)	Inverse variance weighted	2	-0.00770758	0.00315572	0.0145894	-0.0138928	-0.00152237
branched-chain, straight-chain, or cyclopropyl 12:1 fatty acid*	Wald ratio	1	-0.0177302	0.00730123	0.015166	-0.0320406	-0.00341983
X-13684	Inverse variance weighted	5	-0.0114109	0.00473573	0.0159725	-0.020693	-0.00212892
succinoyltaurine	Inverse variance weighted	3	-0.00641366	0.00266433	0.0160741	-0.0116357	-0.00119156
phosphate	Inverse variance weighted	2	-0.0415624	0.0174197	0.0170358	-0.0757051	-0.00741968
cys-gly, oxidized	Inverse variance weighted	2	0.00667799	0.00284893	0.0190763	0.00109409	0.0122619
2-hydroxy-3-methylvalerate	Inverse variance weighted	2	-0.0243949	0.0104799	0.0199234	-0.0449354	-0.00385436
N-formylanthranilic acid	Inverse variance weighted	2	0.00650597	0.00279809	0.0200639	0.00102172	0.0119902
cysteinylglycine disulfide*	Inverse variance weighted	2	0.00874171	0.00376133	0.0201202	0.00136949	0.0161139
p-cresol glucuronide*	Wald ratio	1	-0.0243915	0.010546	0.0207298	-0.0450616	-0.00372135
pregnenediol sulfate (C21H34O5S)*	Inverse variance weighted	3	-0.0131943	0.00574125	0.0215525	-0.0244472	-0.00194148
3-hydroxybutyroylglycine**	Inverse variance weighted	3	0.0387199	0.0168825	0.0218196	0.00563021	0.0718095
1-(1-enyl-stearoyl)-GPE (P-18:0)*	Inverse variance weighted	2	0.0276684	0.0121364	0.0226208	0.00388099	0.0514558
1,3,7-trimethylurate	Wald ratio	1	-0.0224051	0.00983927	0.0227799	-0.04169	-0.00312009
2,3-dihydroxy-5-methylthio-4-pentenoate (DMTPA)*	Wald ratio	1	-0.0300139	0.0132233	0.023221	-0.0559316	-0.00409629
dihomo-linolenate (20:3n3 or n6)	Wald ratio	1	-0.0244029	0.0107896	0.0237161	-0.0455506	-0.00325521
docosatrienoate (22:3n3)	Wald ratio	1	-0.01288	0.00569482	0.0237161	-0.0240418	-0.00171811
galactonate	Wald ratio	1	0.0257817	0.0115851	0.0260529	0.00307494	0.0484885
octadecanedioylcarnitine (C18-DC)*	Inverse variance weighted	3	-0.00646358	0.00292392	0.0270646	-0.0121945	-0.000732691
X-24947	Inverse variance weighted	4	0.00855873	0.0038758	0.0272269	0.000962167	0.0161553
taurocholenate sulfate*	Inverse variance weighted	4	0.0125749	0.00569753	0.0273081	0.00140778	0.0237421
X-18935	Wald ratio	1	0.0210252	0.00956439	0.0279292	0.00227899	0.0397714
indolin-2-one	Wald ratio	1	-0.0165493	0.00752828	0.0279292	-0.0313047	-0.00179383
6-hydroxyindole sulfate	Wald ratio	1	-0.0252712	0.0114959	0.0279292	-0.0478031	-0.00273923
X-12216	Wald ratio	1	0.0213082	0.00969312	0.0279292	0.00230966	0.0403067
paraxanthine	Wald ratio	1	-0.0249021	0.011328	0.0279292	-0.047105	-0.00269922
X-21286	Wald ratio	1	-0.0202347	0.0092048	0.0279292	-0.0382761	-0.00219331
theobromine	Wald ratio	1	-0.0261442	0.011893	0.0279292	-0.0494546	-0.00283386
X-18888	Wald ratio	1	-0.024389	0.0111049	0.028074	-0.0461546	-0.00262353
X-21353	Wald ratio	1	-0.0133013	0.00605638	0.028074	-0.0251718	-0.00143082
3-hydroxyoctanoate	Wald ratio	1	-0.0245378	0.0111726	0.028074	-0.046436	-0.00263952
3-hydroxydecanoate	Wald ratio	1	-0.0139596	0.00635609	0.028074	-0.0264175	-0.00150163
X-18921	Wald ratio	1	-0.00725945	0.00330538	0.028074	-0.013738	-0.000780898
N-acetyl-beta-alanine	Inverse variance weighted	2	-0.0100378	0.00457301	0.0281631	-0.0190009	-0.00107469
beta-citrylglutamate	Inverse variance weighted	2	-0.00639238	0.00291488	0.028306	-0.0121055	-0.000679222
pregnenediol disulfate (C21H34O8S2)*	Inverse variance weighted	4	-0.0159204	0.00736192	0.0305767	-0.0303498	-0.00149107
myristoyl dihydrosphingomyelin (d18:0/14:0)*	Wald ratio	1	0.015068	0.00700484	0.0314697	0.0013385	0.0287975
N-stearoyl-sphinganine (d18:0/18:0)*	Wald ratio	1	0.0239303	0.0111248	0.0314697	0.00212575	0.0457349
X-17357	Inverse variance weighted	3	-0.0263372	0.0123147	0.032461	-0.050474	-0.00220047
X-12411	Wald ratio	1	0.0150869	0.00705493	0.0324767	0.00125926	0.0289146
sphingomyelin (d18:0/18:0, d19:0/17:0)*	Wald ratio	1	0.0206841	0.00975089	0.0339003	0.00157239	0.0397959
N-acetylglycine	Inverse variance weighted	2	0.0383816	0.0182331	0.0352873	0.00264464	0.0741185
1,2-dilinoleoyl-GPE (18:2/18:2)*	Inverse variance weighted	2	-0.016266	0.00774191	0.0356384	-0.0314401	-0.00109184
spermidine	Wald ratio	1	0.0246475	0.011756	0.0360298	0.00160577	0.0476892
cis-4-decenoate (10:1n6)*	Inverse variance weighted	2	-0.00528021	0.00255132	0.0384898	-0.0102808	-0.000279625
beta-hydroxyisovalerate	Inverse variance weighted	4	-0.0293065	0.0142345	0.0395103	-0.0572061	-0.00140683
X-12851	Wald ratio	1	0.0260174	0.0126475	0.0396753	0.00122825	0.0508066
cysteinylglycine	Inverse variance weighted	2	0.00949484	0.00466768	0.0419346	0.000346193	0.0186435
undecenoylcarnitine (C11:1)	Inverse variance weighted	3	0.00791879	0.00392222	0.0434918	0.000231238	0.0156063
sphinganine-1-phosphate	Wald ratio	1	0.0241668	0.0119784	0.0436403	0.000689112	0.0476445
1-oleoyl-2-linoleoyl-GPE (18:1/18:2)*	Inverse variance weighted	2	-0.00918603	0.00461499	0.0465387	-0.0182314	-0.00014064
phenyllactate (PLA)	Wald ratio	1	-0.00995347	0.0050036	0.0466722	-0.0197605	-0.00014642
1-linoleoyl-GPI (18:2)*	Inverse variance weighted	3	-0.017808	0.00905996	0.0493486	-0.0355655	-5.04e-05
1-oleoyl-2-docosahexaenoyl-GPC (18:1/22:6)*	Inverse variance weighted	2	0.0175487	0.00894791	0.0498542	1.09e-05	0.0350866
N-oleoyltaurine	Wald ratio	1	-0.0124697	0.00639264	0.0511002	-0.0249993	5.99e-05
oleoyl ethanolamide	Wald ratio	1	-0.0111789	0.00573091	0.0511002	-0.0224115	5.37e-05
linoleoyl ethanolamide	Wald ratio	1	-0.0133295	0.00683343	0.0511002	-0.0267231	6.4e-05
indolelactate	Wald ratio	1	-0.0205012	0.0105303	0.0515491	-0.0411405	0.000138154
sphingosine 1-phosphate	Wald ratio	1	0.0252446	0.0130302	0.0526985	-0.000294698	0.0507838
N6,N6,N6-trimethyllysine	Inverse variance weighted	3	-0.0339854	0.017777	0.0559062	-0.0688283	0.000857457
gamma-glutamylglutamine	Inverse variance weighted	2	0.0262514	0.0137617	0.0564468	-0.000721529	0.0532243
1-stearoyl-2-oleoyl-GPI (18:0/18:1)*	Inverse variance weighted	3	0.0164428	0.00866697	0.0578044	-0.000544471	0.03343
1-stearoyl-2-arachidonoyl-GPI (18:0/20:4)	Inverse variance weighted	3	0.0159891	0.00843981	0.058161	-0.000552954	0.0325311
3-methylcytidine	Wald ratio	1	0.00344118	0.00181912	0.0585343	-0.000124291	0.00700666
X-24518	Inverse variance weighted	3	-0.0141556	0.00757028	0.0614989	-0.0289934	0.000682145
5-acetylamino-6-amino-3-methyluracil	Inverse variance weighted	2	0.00682267	0.00369833	0.0650673	-0.000426064	0.0140714
cis-3,4-methyleneheptanoylglycine	Inverse variance weighted	3	0.0317092	0.0172402	0.0658768	-0.00208156	0.0654999
X-23644	Wald ratio	1	0.0171033	0.00937922	0.0682225	-0.00127994	0.0354866
docosapentaenoate (n6 DPA; 22:5n6)	Wald ratio	1	0.0208209	0.0114449	0.068877	-0.00161115	0.0432529
adipoylcarnitine (C6-DC)	Inverse variance weighted	2	-0.00951354	0.0052388	0.0693742	-0.0197816	0.000754518
palmitoleoylcarnitine (C16:1)*	Inverse variance weighted	2	-0.0665512	0.0366888	0.0696874	-0.138461	0.00535886
3beta-hydroxy-5-cholestenoate	Inverse variance weighted	2	0.0074424	0.00412244	0.0710216	-0.000637579	0.0155224
gamma-CEHC glucuronide*	Wald ratio	1	-0.0114399	0.00640858	0.0742456	-0.0240008	0.00112088
gamma-CEHC	Wald ratio	1	-0.00795776	0.00445789	0.0742456	-0.0166952	0.000779698
oxalate (ethanedioate)	Wald ratio	1	0.0209297	0.0117376	0.0745655	-0.00207606	0.0439355
octadecadienedioate (C18:2-DC)*	Inverse variance weighted	2	-0.00582842	0.00327945	0.0755262	-0.0122561	0.000599301
X-21607	Inverse variance weighted	4	-0.00697859	0.00393976	0.0765066	-0.0147005	0.000743333
glycosyl-N-stearoyl-sphingosine (d18:1/18:0)	Inverse variance weighted	5	-0.00749245	0.00423003	0.0765191	-0.0157833	0.000798419
6-oxopiperidine-2-carboxylate	Inverse variance weighted	2	-0.00632954	0.0035783	0.0769158	-0.013343	0.000683926
phenylpyruvate	Inverse variance weighted	2	0.0132301	0.0075189	0.0784802	-0.00150699	0.0279671
1-stearoyl-2-linoleoyl-GPE (18:0/18:2)*	Inverse variance weighted	3	-0.00892513	0.00514741	0.0829346	-0.0190141	0.0011638
X-25433	Wald ratio	1	-0.00831359	0.00482443	0.0848476	-0.0177695	0.0011423
eicosenedioate (C20:1-DC)*	Wald ratio	1	-0.00834344	0.00484175	0.0848476	-0.0178333	0.0011464
X-21339	Wald ratio	1	-0.0145204	0.00849741	0.0874866	-0.0311753	0.00213449
trans-4-hydroxyproline	Wald ratio	1	-0.0219866	0.0129517	0.0895873	-0.047372	0.00339881
isobutyrylglycine	Inverse variance weighted	2	0.0553351	0.0327637	0.0912355	-0.0088817	0.119552
21-hydroxypregnenolone disulfate	Inverse variance weighted	4	0.0215031	0.0127703	0.0922119	-0.00352659	0.0465328
linoleoyl-arachidonoyl-glycerol (18:2/20:4) [2]*	Inverse variance weighted	4	0.0161143	0.00957757	0.0924704	-0.0026577	0.0348864
pimeloylcarnitine/3-methyladipoylcarnitine (C7-DC)	Inverse variance weighted	4	-0.0177151	0.0105648	0.0935799	-0.0384221	0.00299186
3-hydroxysebacate	Inverse variance weighted	2	-0.0102627	0.00614436	0.0948659	-0.0223057	0.0017802
X-11372	Wald ratio	1	-0.0164348	0.00989077	0.0965861	-0.0358207	0.00295106
1-stearoyl-GPC (18:0)	Inverse variance weighted	2	0.0241741	0.0145919	0.0975855	-0.00442613	0.0527743
tetradecadienoate (14:2)*	Wald ratio	1	-0.0167357	0.0101519	0.0992448	-0.0366334	0.00316206
3-hydroxylaurate	Wald ratio	1	-0.0194613	0.0118053	0.0992448	-0.0425997	0.00367705
vanillic acid glycine	Inverse variance weighted	2	0.0431227	0.0265145	0.103868	-0.00884564	0.0950911
glycochenodeoxycholate glucuronide (1)	Inverse variance weighted	2	-0.00331535	0.00204552	0.105063	-0.00732458	0.000693869
1-linoleoyl-GPE (18:2)*	Inverse variance weighted	3	-0.0127436	0.00787154	0.10546	-0.0281718	0.00268465
X-24736	Inverse variance weighted	2	-0.00747069	0.00462859	0.106521	-0.0165427	0.00160134
cortisol	Wald ratio	1	-0.0198354	0.0124465	0.111015	-0.0442306	0.00455981
X-23780	Wald ratio	1	0.00977457	0.00613553	0.111136	-0.00225106	0.0218002
metabolonic lactone sulfate	Inverse variance weighted	3	-0.00335431	0.00211173	0.112192	-0.00749329	0.000784677
S-methylcysteine	Wald ratio	1	0.00807717	0.00514747	0.116612	-0.00201187	0.0181662
linoleoyl-arachidonoyl-glycerol (18:2/20:4) [1]*	Inverse variance weighted	3	0.0181926	0.0116672	0.118927	-0.00467512	0.0410603
sphingomyelin (d18:1/25:0, d19:0/24:1, d20:1/23:0, d19:1/24:0)*	Inverse variance weighted	2	0.00615478	0.00395809	0.119949	-0.00160308	0.0139126
picolinate	Inverse variance weighted	3	-0.0112462	0.00725164	0.120937	-0.0254595	0.00296698
S-adenosylhomocysteine (SAH)	Wald ratio	1	-0.0111622	0.00723734	0.122999	-0.0253474	0.00302299
1-linoleoyl-2-arachidonoyl-GPC (18:2/20:4n6)*	Inverse variance weighted	3	0.0111492	0.00724811	0.123996	-0.00305713	0.0253555
X-13729	Wald ratio	1	-0.0175949	0.0114848	0.12552	-0.0401051	0.00491536
eicosanedioate (C20-DC)	Wald ratio	1	-0.0159293	0.0104508	0.127452	-0.0364128	0.00455416
S-allylcysteine	Wald ratio	1	0.0164627	0.0108441	0.128981	-0.00479164	0.0377171
1-palmitoyl-2-linoleoyl-GPE (16:0/18:2)	Inverse variance weighted	2	-0.00733423	0.004832	0.129053	-0.0168049	0.00213648
5-hydroxy-2-methylpyridine sulfate	Wald ratio	1	0.0178283	0.0117764	0.130051	-0.00525345	0.0409101
3-carboxy-4-methyl-5-pentyl-2-furanpropionate (3-CMPFP)**	Inverse variance weighted	2	0.00827756	0.0054839	0.131189	-0.00247089	0.019026
X-12410	Wald ratio	1	0.00787848	0.00521985	0.131214	-0.00235242	0.0181094
4-acetamidobutanoate	Wald ratio	1	0.00706175	0.00469643	0.132674	-0.00214326	0.0162668
X-24588	Inverse variance weighted	4	-0.00978713	0.00656961	0.136288	-0.0226636	0.0030893
biliverdin	Wald ratio	1	-0.0163368	0.0109955	0.137339	-0.037888	0.00521438
bilirubin (E,Z or Z,E)*	Wald ratio	1	-0.0117702	0.00792196	0.137339	-0.0272973	0.00375681
1-linoleoyl-GPG (18:2)*	Wald ratio	1	-0.00586161	0.00397655	0.14047	-0.0136557	0.00193243
octadecenedioate (C18:1-DC)	Wald ratio	1	-0.00530536	0.00359919	0.14047	-0.0123598	0.00174905
hexadecanedioate (C16-DC)	Wald ratio	1	-0.0049348	0.0033478	0.14047	-0.0114965	0.00162689
octadecenedioylcarnitine (C18:1-DC)*	Wald ratio	1	-0.00451177	0.00306081	0.14047	-0.010511	0.00148742
1-oleoyl-GPG (18:1)*	Wald ratio	1	-0.00555573	0.00376904	0.14047	-0.0129431	0.00183159
hexadecenedioate (C16:1-DC)*	Wald ratio	1	-0.0039584	0.00268541	0.14047	-0.0092218	0.00130499
X-22520	Wald ratio	1	-0.012574	0.00853028	0.14047	-0.0292933	0.00414535
X-11299	Wald ratio	1	-0.0178397	0.0121026	0.14047	-0.0415608	0.00588134
serine	Inverse variance weighted	3	0.0395574	0.0268536	0.14073	-0.0130756	0.0921905
adenosine 3',5'-cyclic monophosphate (cAMP)	Inverse variance weighted	2	0.029221	0.020028	0.144562	-0.0100338	0.0684758
indoleacetate	Wald ratio	1	-0.0191007	0.0130963	0.144707	-0.0447694	0.00656799
glycohyocholate	Wald ratio	1	-0.0167929	0.0115317	0.145327	-0.039395	0.00580922
5-acetylamino-6-formylamino-3-methyluracil	Wald ratio	1	0.00262386	0.00182516	0.150547	-0.000953462	0.00620118
2-palmitoyl-GPC (16:0)*	Wald ratio	1	0.0154995	0.0108413	0.152814	-0.00574957	0.0367485
trans-2-hexenoylglycine	Inverse variance weighted	2	0.0503036	0.0352417	0.153468	-0.0187702	0.119377
sphingomyelin (d18:1/19:0, d19:1/18:0)*	Inverse variance weighted	3	0.0116384	0.00817533	0.15456	-0.00438519	0.0276621
X-11787	Wald ratio	1	0.00656812	0.00461377	0.154565	-0.00247487	0.0156111
1-oleoyl-GPC (18:1)	Wald ratio	1	0.0127528	0.00908241	0.160282	-0.0050487	0.0305544
glycerophosphorylcholine (GPC)	Wald ratio	1	0.0159679	0.0113722	0.160282	-0.00632153	0.0382574
1-palmitoyl-GPC (16:0)	Wald ratio	1	0.0110132	0.00785147	0.160709	-0.0043757	0.026402
methylsuccinoylcarnitine	Inverse variance weighted	5	-0.00983479	0.0070509	0.163068	-0.0236546	0.00398498
acisoga	Inverse variance weighted	3	0.0308749	0.0226892	0.173584	-0.0135959	0.0753457
ceramide (d18:1/17:0, d17:1/18:0)*	Wald ratio	1	0.0152546	0.0112275	0.17425	-0.00675142	0.0372605
homostachydrine*	Inverse variance weighted	2	-0.0392878	0.0290909	0.17685	-0.096306	0.0177303
kynurenine	Inverse variance weighted	3	-0.0419978	0.0313341	0.18014	-0.103413	0.019417
isovalerylcarnitine (C5)	Inverse variance weighted	2	-0.0326989	0.0244952	0.181905	-0.0807095	0.0153117
2-butenoylglycine	Inverse variance weighted	2	0.0453504	0.0339738	0.181921	-0.0212383	0.111939
(2 or 3)-decenoate (10:1n7 or n8)	Inverse variance weighted	2	-0.0128981	0.00968699	0.18303	-0.0318846	0.00608843
glycine conjugate of C10H14O2 (1)*	Inverse variance weighted	2	0.0104524	0.00791346	0.186555	-0.00505797	0.0259628
phenylalanine	Wald ratio	1	0.0115008	0.00879985	0.191237	-0.00574693	0.0287485
7-alpha-hydroxy-3-oxo-4-cholestenoate (7-Hoca)	Wald ratio	1	-0.0151706	0.0118525	0.200563	-0.0384014	0.0080603
tetradecanedioate (C14-DC)	Inverse variance weighted	2	-0.00410665	0.00322035	0.202232	-0.0104185	0.00220523
S-1-pyrroline-5-carboxylate	Wald ratio	1	-0.0130684	0.0102907	0.204113	-0.0332381	0.00710137
histidine betaine (hercynine)*	Inverse variance weighted	2	0.0465849	0.036834	0.20597	-0.0256097	0.11878
imidazole lactate	Inverse variance weighted	5	-0.00674485	0.00536263	0.208482	-0.0172556	0.0037659
1-stearoyl-GPG (18:0)	Inverse variance weighted	2	-0.00780158	0.00627584	0.213826	-0.0201022	0.00449907
X-21470	Inverse variance weighted	2	0.0494311	0.0398807	0.21517	-0.028735	0.127597
X-12844	Inverse variance weighted	3	0.00839312	0.00680321	0.217314	-0.00494116	0.0217274
cortolone glucuronide (1)	Inverse variance weighted	2	-0.0143175	0.0116162	0.217743	-0.0370853	0.00845019
X-12100	Inverse variance weighted	3	-0.0436474	0.0356887	0.221329	-0.113597	0.0263025
behenoyl dihydrosphingomyelin (d18:0/22:0)*	Inverse variance weighted	2	-0.0396482	0.0324791	0.222188	-0.103307	0.0240108
1-methylhistidine	Wald ratio	1	-0.0106306	0.008754	0.224607	-0.0277884	0.00652726
2-hydroxyphenylacetate	Wald ratio	1	0.00970767	0.00799478	0.224652	-0.00596209	0.0253774
S-carboxyethylcysteine	Wald ratio	1	-0.015111	0.012558	0.22886	-0.0397247	0.00950262
X-21442	Wald ratio	1	-0.0139304	0.0116322	0.231084	-0.0367294	0.00886869
5alpha-androstan-3alpha,17beta-diol monosulfate (2)	Wald ratio	1	-0.0080961	0.00676043	0.231084	-0.0213465	0.00515434
X-17654	Inverse variance weighted	5	0.00355657	0.00301393	0.237983	-0.00235074	0.00946388
X-24556	Inverse variance weighted	2	0.0222024	0.0188676	0.239296	-0.014778	0.0591828
beta-alanine	Wald ratio	1	0.00750536	0.00643593	0.243548	-0.00510907	0.0201198
alpha-ketoglutarate	Wald ratio	1	0.00920941	0.00790077	0.243762	-0.0062761	0.0246949
malate	Wald ratio	1	0.00980255	0.00840963	0.243762	-0.00668032	0.0262854
3-methylglutarylcarnitine (2)	Inverse variance weighted	6	0.0177095	0.0152727	0.246231	-0.012225	0.0476441
N-acetyltaurine	Inverse variance weighted	2	-0.00762338	0.00659531	0.247731	-0.0205502	0.00530343
gamma-glutamyltryptophan	Wald ratio	1	0.0126572	0.0110031	0.250007	-0.00890883	0.0342232
tetrahydrocortisol glucuronide	Inverse variance weighted	2	-0.0109236	0.00953012	0.251704	-0.0296026	0.00775542
X-26111	Inverse variance weighted	2	-0.00560231	0.00489666	0.252578	-0.0151998	0.00399514
nonanoylcarnitine (C9)	Inverse variance weighted	2	-0.00362482	0.00318345	0.25485	-0.00986437	0.00261473
ethylmalonate	Inverse variance weighted	3	-0.00389039	0.00343246	0.257041	-0.010618	0.00283723
X-25790	Wald ratio	1	0.0121411	0.0107175	0.257285	-0.00886516	0.0331474
1-myristoyl-2-arachidonoyl-GPC (14:0/20:4)*	Inverse variance weighted	2	0.0181901	0.0160632	0.257463	-0.0132937	0.0496739
campesterol	Inverse variance weighted	2	-0.00881188	0.0078432	0.261223	-0.0241846	0.00656079
methionine sulfone	Inverse variance weighted	5	-0.00636426	0.00571985	0.265853	-0.0175752	0.00484664
5-oxoproline	Wald ratio	1	0.00309741	0.00279931	0.268515	-0.00238924	0.00858406
androsterone glucuronide	Wald ratio	1	-0.0128437	0.0116519	0.270338	-0.0356815	0.00999405
tryptophan	Inverse variance weighted	2	0.0102045	0.009279	0.271443	-0.0079823	0.0283914
ornithine	Wald ratio	1	0.0113241	0.0103258	0.272782	-0.00891447	0.0315626
sphingomyelin (d17:1/16:0, d18:1/15:0, d16:1/17:0)*	Inverse variance weighted	2	0.0274091	0.0252698	0.278073	-0.0221197	0.076938
pregnanediol-3-glucuronide	Inverse variance weighted	4	-0.0076427	0.00705777	0.278863	-0.0214759	0.00619054
X-21829	Inverse variance weighted	3	0.0165523	0.0153993	0.282432	-0.0136304	0.0467349
5alpha-androstan-3beta,17beta-diol disulfate	Inverse variance weighted	2	-0.00510495	0.00475732	0.283238	-0.0144293	0.0042194
X-24801	Inverse variance weighted	5	-0.0136488	0.0128679	0.288835	-0.03887	0.0115724
5-methylthioadenosine (MTA)	Inverse variance weighted	2	-0.0836819	0.0792628	0.291081	-0.239037	0.0716731
1-palmitoleoyl-GPC (16:1)*	Inverse variance weighted	3	-0.01477	0.0140349	0.292627	-0.0422783	0.0127384
glycosyl-N-tricosanoyl-sphingadienine (d18:2/23:0)*	Wald ratio	1	-0.00691298	0.00657096	0.292776	-0.0197921	0.00596609
3b-hydroxy-5-cholenoic acid	Wald ratio	1	-0.0108821	0.0103618	0.29362	-0.0311913	0.00942703
X-24328	Inverse variance weighted	3	-0.0319103	0.0304554	0.294745	-0.0916029	0.0277824
N-succinyl-phenylalanine	Inverse variance weighted	2	0.0138265	0.013217	0.29551	-0.0120789	0.0397319
X-24418	Inverse variance weighted	3	0.00480498	0.00460803	0.297068	-0.00422675	0.0138367
margaroylcarnitine (C17)*	Inverse variance weighted	2	-0.059438	0.0571977	0.298726	-0.171545	0.0526694
X-24337	Inverse variance weighted	2	0.00434004	0.00418502	0.299717	-0.00386261	0.0125427
glycolithocholate sulfate*	Inverse variance weighted	2	-0.00584096	0.00569433	0.305009	-0.0170018	0.00531992
indolebutyrate	Wald ratio	1	0.00685426	0.00668641	0.305314	-0.0062511	0.0199596
X-24494	Inverse variance weighted	2	-0.0355806	0.0347349	0.305672	-0.103661	0.0324999
gamma-glutamylglutamate	Wald ratio	1	-0.0131141	0.0128252	0.306534	-0.0382515	0.0120234
1-palmitoyl-2-linoleoyl-GPC (16:0/18:2)	Inverse variance weighted	2	-0.0125347	0.0123059	0.308397	-0.0366544	0.0115849
glutamine conjugate of C7H12O2*	Wald ratio	1	0.0117731	0.0115655	0.308702	-0.0108953	0.0344414
X-24546	Inverse variance weighted	3	-0.00525501	0.00516629	0.309071	-0.0153809	0.00487091
X-13431	Inverse variance weighted	2	0.00366345	0.00361336	0.310649	-0.00341874	0.0107456
N6-carbamoylthreonyladenosine	Wald ratio	1	0.0134205	0.0133075	0.313219	-0.0126622	0.0395031
decanoylcarnitine (C10)	Inverse variance weighted	3	-0.00369345	0.00367803	0.315286	-0.0109024	0.0035155
(N(1) + N(8))-acetylspermidine	Inverse variance weighted	2	-0.0383047	0.0386564	0.321733	-0.114071	0.0374618
uridine	Inverse variance weighted	2	-0.0119537	0.0121491	0.325155	-0.0357659	0.0118585
glycosyl-N-behenoyl-sphingadienine (d18:2/22:0)*	Inverse variance weighted	2	-0.00485031	0.00494637	0.3268	-0.0145452	0.00484457
nervonoylcarnitine (C24:1)*	Inverse variance weighted	3	-0.0280741	0.0287693	0.329146	-0.084462	0.0283138
hexanoylglycine	Inverse variance weighted	2	0.027298	0.0280683	0.330774	-0.0277159	0.0823119
andro steroid monosulfate C19H28O6S (1)*	Inverse variance weighted	2	0.00472001	0.00486643	0.332091	-0.0048182	0.0142582
1-palmitoyl-2-linoleoyl-GPI (16:0/18:2)	Inverse variance weighted	2	-0.0118896	0.0123225	0.334611	-0.0360417	0.0122625
alpha-hydroxyisovalerate	Inverse variance weighted	4	-0.0080735	0.00836831	0.334659	-0.0244754	0.00832838
N-formylmethionine	Wald ratio	1	-0.00709998	0.00739649	0.337099	-0.0215971	0.00739713
X-21319	Wald ratio	1	0.00998084	0.0104698	0.340439	-0.01054	0.0305017
succinimide	Wald ratio	1	0.00980804	0.0102954	0.340759	-0.0103709	0.029987
X-14939	Wald ratio	1	0.00574933	0.00607485	0.343937	-0.00615738	0.017656
10-undecenoate (11:1n1)	Wald ratio	1	0.00362196	0.00382703	0.343937	-0.00387902	0.0111229
X-11795	Wald ratio	1	0.00755738	0.00802285	0.346202	-0.00816741	0.0232822
cystathionine	Wald ratio	1	0.00648629	0.00688579	0.346202	-0.00700986	0.0199824
octanoylcarnitine (C8)	Inverse variance weighted	3	-0.00278525	0.00299805	0.352879	-0.00866142	0.00309093
1-(1-enyl-palmitoyl)-2-linoleoyl-GPE (P-16:0/18:2)*	Wald ratio	1	0.00813582	0.00875872	0.35295	-0.00903128	0.0253029
1-(1-enyl-palmitoyl)-2-arachidonoyl-GPE (P-16:0/20:4)*	Wald ratio	1	0.00770041	0.00828998	0.35295	-0.00854794	0.0239488
1-(1-enyl-palmitoyl)-GPC (P-16:0)*	Inverse variance weighted	3	0.0138281	0.0148929	0.353148	-0.015362	0.0430181
5alpha-androstan-3alpha,17alpha-diol monosulfate	Inverse variance weighted	3	0.00674648	0.00726949	0.353379	-0.00750172	0.0209947
3-amino-2-piperidone	Inverse variance weighted	2	0.0384064	0.041535	0.355135	-0.0430023	0.119815
carotene diol (3)	Wald ratio	1	0.00556427	0.00602743	0.355925	-0.00624949	0.017378
1-stearoyl-2-linoleoyl-GPC (18:0/18:2)*	Inverse variance weighted	2	-0.0142749	0.015466	0.356014	-0.0445883	0.0160384
betaine	Inverse variance weighted	3	-0.0276615	0.0299749	0.356101	-0.0864122	0.0310893
stearoyl sphingomyelin (d18:1/18:0)	Wald ratio	1	-0.00627943	0.00683529	0.358264	-0.0196766	0.00711774
N-stearoyl-sphingadienine (d18:2/18:0)*	Wald ratio	1	-0.00921114	0.0100265	0.358264	-0.0288631	0.0104408
3-methylglutaconate	Inverse variance weighted	2	0.0235246	0.026015	0.365853	-0.0274649	0.074514
choline	Wald ratio	1	0.00984548	0.0109056	0.366637	-0.0115295	0.0312205
X-11381	Inverse variance weighted	4	-0.0240978	0.0267194	0.367119	-0.0764678	0.0282722
tetradecadienedioate (C14:2-DC)*	Inverse variance weighted	2	-0.00679787	0.00755851	0.368457	-0.0216125	0.00801681
5alpha-androstan-3beta,17beta-diol monosulfate (2)	Inverse variance weighted	2	-0.00251677	0.00280067	0.36885	-0.00800609	0.00297255
ergothioneine	Inverse variance weighted	2	0.0293727	0.0328033	0.370563	-0.0349218	0.0936672
succinylcarnitine (C4-DC)	Inverse variance weighted	2	-0.0109102	0.0123431	0.376747	-0.0351027	0.0132824
X-24949	Inverse variance weighted	3	-0.0120979	0.0137206	0.377922	-0.0389904	0.0147945
X-25420	Inverse variance weighted	2	-0.0595391	0.0680208	0.381406	-0.19286	0.0737816
glutamine	Inverse variance weighted	2	0.0523286	0.0602637	0.385215	-0.0657883	0.170446
citrulline	Inverse variance weighted	2	0.0214446	0.0249057	0.389221	-0.0273706	0.0702597
dimethylglycine	Inverse variance weighted	2	-0.0031817	0.00369639	0.38937	-0.0104266	0.00406322
thymol sulfate	Inverse variance weighted	2	-0.0335937	0.0393838	0.393668	-0.110786	0.0435985
5,6-dihydrouridine	Inverse variance weighted	2	-0.00740104	0.00867835	0.393762	-0.0244106	0.00960854
glutamine_degradant*	Inverse variance weighted	4	-0.0253401	0.0301034	0.399918	-0.0843427	0.0336626
N,N,N-trimethyl-5-aminovalerate	Inverse variance weighted	3	-0.0240905	0.0286836	0.400982	-0.0803103	0.0321294
aspartate	Wald ratio	1	0.00650437	0.00778431	0.403394	-0.00875287	0.0217616
1-stearoyl-2-oleoyl-GPS (18:0/18:1)	Wald ratio	1	0.00760259	0.00909864	0.403394	-0.0102307	0.0254359
sphingadienine	Wald ratio	1	0.00775509	0.00928115	0.403394	-0.010436	0.0259461
sphingosine	Wald ratio	1	0.00775315	0.00927883	0.403394	-0.0104333	0.0259397
sphinganine	Wald ratio	1	0.00854966	0.0102321	0.403394	-0.0115052	0.0286045
linoleoylcarnitine (C18:2)*	Inverse variance weighted	3	-0.0207267	0.0250884	0.40872	-0.0698999	0.0284465
X-23680	Inverse variance weighted	2	0.0067639	0.00824902	0.412237	-0.00940419	0.022932
picolinoylglycine	Wald ratio	1	-0.00917424	0.0112453	0.4146	-0.0312151	0.0128666
3-hydroxyhexanoylcarnitine (1)	Inverse variance weighted	2	-0.0241669	0.0297521	0.416634	-0.0824809	0.0341472
N-acetylserine	Wald ratio	1	-0.00931404	0.0115083	0.418323	-0.0318703	0.0132422
N-acetylalanine	Wald ratio	1	-0.0100522	0.0124203	0.418323	-0.0343959	0.0142916
N-acetylmethionine	Wald ratio	1	-0.00833803	0.0103023	0.418323	-0.0285306	0.0118545
arginine	Inverse variance weighted	3	0.0137287	0.0169689	0.418485	-0.0195303	0.0469878
2-hydroxysebacate	Inverse variance weighted	2	-0.00475046	0.00590774	0.421334	-0.0163296	0.00682871
prolylglycine	Wald ratio	1	0.00959854	0.012081	0.426896	-0.0140803	0.0332773
X-23641	Inverse variance weighted	3	0.0107296	0.0136848	0.433011	-0.0160926	0.0375518
X-24241	Inverse variance weighted	4	-0.0236352	0.0302676	0.434875	-0.0829597	0.0356892
cytidine	Wald ratio	1	-0.00849451	0.0108821	0.435041	-0.0298235	0.0128344
3-hydroxyoctanoylcarnitine (2)	Inverse variance weighted	2	0.00716898	0.00919145	0.435414	-0.0108463	0.0251842
1-stearoyl-2-oleoyl-GPC (18:0/18:1)	Wald ratio	1	-0.00855231	0.0109777	0.435942	-0.0300685	0.0129639
cerotoylcarnitine (C26)*	Inverse variance weighted	3	-0.0187523	0.0241219	0.436924	-0.0660312	0.0285266
butyrylcarnitine (C4)	Inverse variance weighted	3	-0.00520229	0.00674182	0.440325	-0.0184163	0.00801168
xanthurenate	Wald ratio	1	0.00636694	0.0082958	0.442791	-0.00989284	0.0226267
bilirubin degradation product, C17H20N2O5 (1)**	Wald ratio	1	0.00264495	0.00345112	0.443437	-0.00411925	0.00940914
glycosyl ceramide (d18:2/24:1, d18:1/24:2)*	Inverse variance weighted	2	-0.00358238	0.00468643	0.444619	-0.0127678	0.00560302
gamma-glutamylcitrulline*	Inverse variance weighted	2	0.019433	0.0265109	0.463547	-0.0325284	0.0713943
5alpha-pregnan-diol disulfate	Inverse variance weighted	2	-0.00786372	0.0107406	0.464078	-0.0289153	0.0131879
trans-urocanate	Wald ratio	1	0.00308512	0.00421566	0.464276	-0.00517757	0.0113478
glycerophosphoethanolamine	Wald ratio	1	-0.00700628	0.00957498	0.464335	-0.0257732	0.0117607
1,3-dimethylurate	Wald ratio	1	0.00798554	0.0109168	0.464479	-0.0134114	0.0293825
5alpha-androstan-3beta,17alpha-diol disulfate	Inverse variance weighted	3	-0.0164483	0.0229268	0.473112	-0.0613849	0.0284883
N6,N6-dimethyllysine	Wald ratio	1	-0.000802772	0.00112002	0.473528	-0.002998	0.00139246
X-17690	Wald ratio	1	0.00457591	0.0063887	0.473836	-0.00794594	0.0170978
N4-acetylcytidine	Inverse variance weighted	4	-0.004007	0.00562285	0.476076	-0.0150278	0.00701378
lactosyl-N-nervonoyl-sphingosine (d18:1/24:1)*	Inverse variance weighted	4	-0.00583675	0.00819803	0.476483	-0.0219049	0.0102314
2R,3R-dihydroxybutyrate	Inverse variance weighted	3	-0.0229174	0.0326784	0.483115	-0.0869671	0.0411323
orotidine	Wald ratio	1	-0.00149827	0.00213738	0.483315	-0.00568754	0.00269101
caprylate (8:0)	Wald ratio	1	-0.00750057	0.0107266	0.484398	-0.0285248	0.0135237
thioproline	Wald ratio	1	0.00909277	0.0131546	0.489426	-0.0166903	0.0348759
taurodeoxycholic acid 3-sulfate	Inverse variance weighted	2	0.00479907	0.00694411	0.489503	-0.00881139	0.0184095
N-acetylglucosamine/N-acetylgalactosamine	Wald ratio	1	-0.00384305	0.00559651	0.49228	-0.0148122	0.00712611
3-hydroxy-2-ethylpropionate	Inverse variance weighted	2	-0.00527494	0.00768876	0.492676	-0.0203449	0.00979503
lignoceroylcarnitine (C24)*	Inverse variance weighted	3	-0.0035524	0.00519588	0.494167	-0.0137363	0.00663152
16a-hydroxy DHEA 3-sulfate	Inverse variance weighted	2	0.00197838	0.0029312	0.499716	-0.00376678	0.00772353
1-(1-enyl-palmitoyl)-2-arachidonoyl-GPC (P-16:0/20:4)*	Inverse variance weighted	2	0.00535724	0.00797538	0.501761	-0.0102745	0.020989
dihydroorotate	Inverse variance weighted	5	-0.0094972	0.01418	0.50301	-0.03729	0.0182956
bilirubin degradation product, C16H18N2O5 (1)**	Wald ratio	1	0.00157686	0.00239384	0.510079	-0.00311507	0.00626879
bilirubin degradation product, C16H18N2O5 (2)**	Wald ratio	1	0.00162595	0.00246837	0.510079	-0.00321205	0.00646395
bilirubin degradation product, C16H18N2O5 (3)**	Wald ratio	1	0.00155287	0.00235743	0.510079	-0.00306769	0.00617343
bilirubin degradation product, C17H18N2O4 (3)**	Wald ratio	1	0.00147183	0.0022344	0.510079	-0.0029076	0.00585126
bilirubin degradation product, C17H20N2O5 (2)**	Wald ratio	1	0.0022428	0.00340482	0.510079	-0.00443064	0.00891624
bilirubin degradation product, C16H18N2O5 (4)**	Wald ratio	1	0.00162934	0.00247352	0.510079	-0.00321876	0.00647745
glycodeoxycholate 3-sulfate	Inverse variance weighted	3	-0.00215116	0.0033141	0.516278	-0.0086468	0.00434448
5alpha-androstan-3alpha,17beta-diol disulfate	Wald ratio	1	0.00771454	0.0119285	0.517807	-0.0156654	0.0310945
4-allylphenol sulfate	Wald ratio	1	0.00707246	0.0109849	0.519681	-0.0144579	0.0286028
4-oxo-retinoic acid	Wald ratio	1	0.00730181	0.0113857	0.521318	-0.0150141	0.0296178
indole-3-carboxylate	Wald ratio	1	0.00703969	0.010977	0.521318	-0.0144752	0.0285545
tauro-beta-muricholate	Wald ratio	1	0.00217245	0.00339441	0.522167	-0.0044806	0.0088255
androstenediol (3beta,17beta) monosulfate (1)	Wald ratio	1	-0.00530631	0.00829099	0.522167	-0.0215566	0.010944
glyco-beta-muricholate**	Wald ratio	1	0.00227758	0.00355867	0.522167	-0.00469742	0.00925258
androstenediol (3beta,17beta) disulfate (1)	Wald ratio	1	-0.00641524	0.0100237	0.522167	-0.0260616	0.0132312
X-16935	Inverse variance weighted	4	-0.00256798	0.00402089	0.523045	-0.0104489	0.00531297
dihomo-linolenoylcarnitine (C20:3n3 or 6)*	Inverse variance weighted	7	-0.00742806	0.0117444	0.527075	-0.0304471	0.0155909
3-hydroxyoctanoylcarnitine (1)	Wald ratio	1	0.00811947	0.0128773	0.528351	-0.0171201	0.033359
dodecenedioate (C12:1-DC)*	Inverse variance weighted	2	-0.00360127	0.00572905	0.529613	-0.0148302	0.00762768
2-hydroxyglutarate	Inverse variance weighted	2	-0.00834605	0.013279	0.529668	-0.034373	0.0176809
X-26109	Inverse variance weighted	3	-0.0016175	0.00258185	0.530994	-0.00667792	0.00344292
ascorbic acid 2-sulfate	Wald ratio	1	0.00748375	0.0119719	0.5319	-0.0159812	0.0309487
X-12112	Inverse variance weighted	4	-0.0012359	0.00198583	0.533706	-0.00512812	0.00265633
hydantoin-5-propionate	Inverse variance weighted	2	-0.0102874	0.016682	0.537449	-0.042984	0.0224093
11beta-hydroxyetiocholanolone glucuronide*	Wald ratio	1	0.00652467	0.0105976	0.53811	-0.0142467	0.027296
X-24243	Wald ratio	1	-0.00558054	0.00906652	0.538218	-0.0233509	0.0121898
N-palmitoylglycine	Inverse variance weighted	2	0.0233154	0.038098	0.540547	-0.0513566	0.0979874
3-methoxytyrosine	Inverse variance weighted	5	0.0118345	0.0193779	0.541385	-0.0261462	0.0498152
4-hydroxyglutamate	Wald ratio	1	-0.0059778	0.00988329	0.545286	-0.0253491	0.0133935
sebacate (C10-DC)	Inverse variance weighted	2	-0.00914409	0.0155118	0.555531	-0.0395472	0.021259
N-acetyltyrosine	Inverse variance weighted	2	0.00148277	0.00251562	0.555577	-0.00344785	0.00641338
X-15503	Inverse variance weighted	2	-0.0130984	0.02231	0.557131	-0.0568261	0.0306293
X-11308	Inverse variance weighted	2	0.00370768	0.00638502	0.561454	-0.00880697	0.0162223
1-stearoyl-2-linoleoyl-GPI (18:0/18:2)	Inverse variance weighted	2	0.00390925	0.00680868	0.565861	-0.00943575	0.0172543
ethyl beta-glucopyranoside	Wald ratio	1	0.00193649	0.00339505	0.568415	-0.00471781	0.00859079
N-acetylhistidine	Inverse variance weighted	3	-0.00541713	0.00965525	0.57476	-0.0243414	0.0135072
glycosyl ceramide (d18:1/23:1, d17:1/24:1)*	Inverse variance weighted	2	0.0116442	0.0207891	0.575404	-0.0291024	0.0523908
thyroxine	Wald ratio	1	-0.0073781	0.0132239	0.576888	-0.033297	0.0185408
methyl glucopyranoside (alpha + beta)	Wald ratio	1	0.00178561	0.00321474	0.578591	-0.00451528	0.00808649
X-25810	Wald ratio	1	-0.0069364	0.0124891	0.578623	-0.031415	0.0175422
4-methylhexanoylglutamine	Wald ratio	1	-0.00344138	0.00619839	0.578754	-0.0155902	0.00870747
N-acetylneuraminate	Wald ratio	1	-0.00530019	0.00957539	0.579906	-0.024068	0.0134676
ximenoylcarnitine (C26:1)*	Inverse variance weighted	2	-0.00268843	0.00485853	0.580029	-0.0122112	0.00683429
glycosyl ceramide (d18:1/20:0, d16:1/22:0)*	Inverse variance weighted	4	-0.00316691	0.00580214	0.585191	-0.0145391	0.00820528
hexanoylcarnitine (C6)	Inverse variance weighted	3	-0.00591238	0.0109048	0.587695	-0.0272859	0.0154611
arachidonoylcarnitine (C20:4)	Inverse variance weighted	3	-0.00611814	0.0112885	0.587834	-0.0282437	0.0160074
guanidinoacetate	Inverse variance weighted	3	0.0044395	0.00823097	0.589634	-0.0116932	0.0205722
1-palmitoyl-GPG (16:0)*	Wald ratio	1	0.00601908	0.0111901	0.59065	-0.0159135	0.0279516
androstenediol (3beta,17beta) monosulfate (2)	Inverse variance weighted	2	0.0181787	0.0345868	0.599169	-0.0496114	0.0859687
N-acetylglucosaminylasparagine	Inverse variance weighted	4	0.00710316	0.0137202	0.604657	-0.0197884	0.0339947
X-11880	Wald ratio	1	0.00599047	0.0115975	0.605483	-0.0167406	0.0287215
3-hydroxyhexanoate	Wald ratio	1	0.00516028	0.0100429	0.607374	-0.0145237	0.0248443
X-11478	Wald ratio	1	0.00386083	0.00751388	0.607374	-0.0108664	0.018588
etiocholanolone glucuronide	Inverse variance weighted	4	0.00138959	0.00277395	0.61641	-0.00404734	0.00682653
X-12798	Inverse variance weighted	3	0.00494607	0.00992825	0.618356	-0.0145133	0.0244054
pregnenetriol disulfate*	Wald ratio	1	0.00702545	0.0141837	0.620374	-0.0207745	0.0348254
1-(1-enyl-palmitoyl)-2-palmitoyl-GPC (P-16:0/16:0)*	Inverse variance weighted	4	-0.0044126	0.00896908	0.622734	-0.021992	0.0131668
sphingomyelin (d18:1/20:0, d16:1/22:0)*	Inverse variance weighted	2	0.00697506	0.014266	0.624891	-0.0209862	0.0349363
gamma-glutamyl-alpha-lysine	Wald ratio	1	-0.0058274	0.0119401	0.625514	-0.0292301	0.0175753
X-17676	Inverse variance weighted	3	-0.00255005	0.00522507	0.625521	-0.0127912	0.0076911
1-stearoyl-GPE (18:0)	Inverse variance weighted	3	0.0022024	0.00451427	0.625638	-0.00664557	0.0110504
erythronate*	Wald ratio	1	-0.00440319	0.00908257	0.627822	-0.022205	0.0133987
2-O-methylcytidine	Wald ratio	1	-0.000968899	0.00203539	0.634056	-0.00495827	0.00302047
oleoyl-linoleoyl-glycerol (18:1/18:2) [2]	Inverse variance weighted	3	0.0041108	0.00865045	0.634636	-0.0128441	0.0210657
1-methylxanthine	Inverse variance weighted	3	-0.00244453	0.00514737	0.634851	-0.0125334	0.0076443
bilirubin (Z,Z)	Inverse variance weighted	2	0.00580286	0.0124437	0.640979	-0.0185867	0.0301924
X-17653	Inverse variance weighted	2	-0.00327886	0.00705488	0.6421	-0.0171064	0.0105487
4-cholesten-3-one	Wald ratio	1	0.00517488	0.011171	0.64319	-0.0167202	0.02707
taurochenodeoxycholic acid 3-sulfate	Inverse variance weighted	4	0.00458354	0.00994055	0.64473	-0.0148999	0.024067
X-21467	Inverse variance weighted	3	0.0118139	0.0256777	0.645457	-0.0385145	0.0621422
N2-acetyl,N6,N6-dimethyllysine	Inverse variance weighted	2	-0.000486343	0.00107464	0.650865	-0.00259265	0.00161996
X-15523	Wald ratio	1	0.00523224	0.0117807	0.656944	-0.0178579	0.0283224
2-hydroxyoctanoate	Inverse variance weighted	2	-0.00261756	0.00591806	0.658272	-0.014217	0.00898184
dimethylarginine (SDMA + ADMA)	Wald ratio	1	0.00371658	0.00843825	0.659615	-0.0128224	0.0202555
cis-4-decenoylcarnitine (C10:1)	Inverse variance weighted	3	-0.00135164	0.00310395	0.66323	-0.00743538	0.0047321
7-methylguanine	Wald ratio	1	0.0048103	0.0112178	0.668061	-0.0171765	0.0267971
deoxycarnitine	Inverse variance weighted	2	-0.00824039	0.0192871	0.669197	-0.046043	0.0295622
indoleacetoylcarnitine*	Inverse variance weighted	3	-0.00761513	0.0180275	0.67272	-0.042949	0.0277187
3-formylindole	Inverse variance weighted	5	0.0044233	0.0106029	0.676548	-0.0163584	0.025205
stearoylcarnitine (C18)	Inverse variance weighted	2	0.00340164	0.0082036	0.678397	-0.0126774	0.0194807
sphingomyelin (d18:1/18:1, d18:2/18:0)	Inverse variance weighted	2	0.00909676	0.0220176	0.679491	-0.0340578	0.0522513
6-bromotryptophan	Inverse variance weighted	5	0.00502775	0.0123022	0.682769	-0.0190845	0.02914
1-(1-enyl-palmitoyl)-2-oleoyl-GPC (P-16:0/18:1)*	Inverse variance weighted	4	0.0123533	0.030302	0.683515	-0.0470387	0.0717452
1-linoleoyl-GPC (18:2)	Inverse variance weighted	2	-0.0102522	0.0251573	0.683623	-0.0595605	0.0390561
N-acetyl-1-methylhistidine*	Inverse variance weighted	2	0.000946025	0.00236467	0.689108	-0.00368873	0.00558078
2-stearoyl-GPE (18:0)*	Inverse variance weighted	3	0.00346247	0.00874862	0.692272	-0.0136848	0.0206098
1-palmitoyl-GPE (16:0)	Inverse variance weighted	3	-0.00911869	0.0231451	0.693596	-0.0544831	0.0362457
N-acetylcitrulline	Wald ratio	1	0.000578154	0.001471	0.694293	-0.002305	0.00346131
X-12117	Inverse variance weighted	3	-0.00557031	0.0142128	0.695117	-0.0334275	0.0222869
7-methylxanthine	Wald ratio	1	0.00490898	0.0125993	0.696815	-0.0197857	0.0296036
behenoylcarnitine (C22)*	Wald ratio	1	-0.00323342	0.00833507	0.698068	-0.0195702	0.0131033
proline	Wald ratio	1	0.00373411	0.00965404	0.69891	-0.0151878	0.022656
glycosyl-N-(2-hydroxynervonoyl)-sphingosine (d18:1/24:1(2OH))*	Inverse variance weighted	4	0.0100918	0.0268118	0.706624	-0.0424593	0.0626429
X-18922	Inverse variance weighted	3	0.00478095	0.012926	0.711479	-0.020554	0.030116
1-ribosyl-imidazoleacetate*	Inverse variance weighted	3	-0.00196382	0.00541273	0.716743	-0.0125728	0.00864513
1-stearoyl-2-arachidonoyl-GPE (18:0/20:4)	Inverse variance weighted	4	0.00193011	0.00534657	0.7181	-0.00854917	0.0124094
phenylacetylcarnitine	Inverse variance weighted	2	-0.0135508	0.0379505	0.721043	-0.0879337	0.0608322
glycerate	Wald ratio	1	0.00441544	0.0123962	0.721695	-0.019881	0.0287119
1-methyl-4-imidazoleacetate	Wald ratio	1	-0.00128932	0.00363804	0.72304	-0.00841988	0.00584124
urate	Inverse variance weighted	2	-0.0109234	0.0310601	0.725073	-0.0718013	0.0499544
androstenediol (3alpha, 17alpha) monosulfate (3)	Inverse variance weighted	2	0.00418541	0.0120291	0.727885	-0.0193916	0.0277624
threonate	Wald ratio	1	0.00404996	0.0116407	0.727905	-0.0187658	0.0268657
tartronate (hydroxymalonate)	Wald ratio	1	0.00412745	0.0118634	0.727905	-0.0191248	0.0273797
N,N-dimethylalanine	Inverse variance weighted	2	-0.0116159	0.0340247	0.732806	-0.0783042	0.0550725
1-methyl-5-imidazoleacetate	Wald ratio	1	-0.00399424	0.011741	0.733709	-0.0270066	0.0190181
5-hydroxylysine	Wald ratio	1	-0.0012281	0.00368192	0.738719	-0.00844467	0.00598846
N2-acetyl,N6-methyllysine	Inverse variance weighted	2	-0.000340122	0.0010407	0.743803	-0.00237989	0.00169964
N-acetylasparagine	Inverse variance weighted	2	0.000436153	0.00134175	0.745134	-0.00219368	0.00306599
sphingomyelin (d18:1/20:1, d18:2/20:0)*	Inverse variance weighted	2	0.00598603	0.0184208	0.745211	-0.0301187	0.0420908
2-ketocaprylate	Inverse variance weighted	3	0.00252575	0.00779231	0.745837	-0.0127472	0.0177987
X-22162	Inverse variance weighted	2	0.00114676	0.0035702	0.748056	-0.00585084	0.00814437
11beta-hydroxyandrosterone glucuronide	Inverse variance weighted	3	0.00168241	0.00527781	0.7499	-0.00866209	0.0120269
N-acetyl-2-aminooctanoate*	Wald ratio	1	0.000847531	0.00270494	0.754032	-0.00445415	0.00614922
dodecanedioate (C12-DC)	Wald ratio	1	0.00348353	0.011167	0.75508	-0.0184038	0.0253709
butyrylglycine	Inverse variance weighted	2	0.00849451	0.0274605	0.757066	-0.045328	0.0623171
homoarginine	Inverse variance weighted	2	-0.0124948	0.0407693	0.759243	-0.0924025	0.067413
2-aminooctanoate	Wald ratio	1	-0.000840335	0.00275509	0.760357	-0.00624031	0.00455964
N-acetyl-2-aminoadipate	Wald ratio	1	0.00113726	0.00372858	0.760357	-0.00617075	0.00844528
N-acetyl-3-methylhistidine*	Wald ratio	1	0.00108095	0.00358568	0.763061	-0.00594699	0.00810889
N-acetylglutamine	Wald ratio	1	0.000474018	0.001588	0.765321	-0.00263846	0.00358649
N-acetylleucine	Wald ratio	1	0.000721536	0.0024172	0.765321	-0.00401618	0.00545925
N-delta-acetylornithine	Wald ratio	1	-0.000471871	0.0015808	0.765321	-0.00357024	0.0026265
N-acetylglutamate	Wald ratio	1	0.00361543	0.012112	0.765321	-0.020124	0.0273549
N-alpha-acetylornithine	Wald ratio	1	0.00219009	0.00733697	0.765321	-0.0121904	0.0165705
5-hydroxyindole sulfate	Wald ratio	1	0.00329596	0.0110878	0.766269	-0.0184362	0.0250281
X-21312	Wald ratio	1	0.00215878	0.00727161	0.766559	-0.0120936	0.0164111
X-07765	Wald ratio	1	0.00212647	0.00716275	0.766559	-0.0119125	0.0161655
N-acetylkynurenine (2)	Inverse variance weighted	5	-0.00236123	0.00800444	0.768002	-0.0180499	0.0133275
1-(1-enyl-stearoyl)-2-linoleoyl-GPE (P-18:0/18:2)*	Inverse variance weighted	2	0.00910824	0.0312883	0.770969	-0.0522167	0.0704332
X-11444	Inverse variance weighted	3	-0.00159146	0.00553276	0.77362	-0.0124357	0.00925274
X-18913	Wald ratio	1	-0.00264554	0.00967186	0.784447	-0.0216024	0.0163113
glycosyl-N-palmitoyl-sphingosine (d18:1/16:0)	Inverse variance weighted	3	-0.00113636	0.004193	0.786381	-0.00935464	0.00708192
X-25419	Wald ratio	1	-0.00242921	0.00905839	0.788567	-0.0201836	0.0153252
lithocholate sulfate (1)	Inverse variance weighted	2	0.00241568	0.00960614	0.801449	-0.0164124	0.0212437
3-aminoisobutyrate	Inverse variance weighted	2	0.000558804	0.00222489	0.80169	-0.00380198	0.00491959
ribitol	Wald ratio	1	-0.00110524	0.00440808	0.802023	-0.00974509	0.00753461
bilirubin (E,E)*	Inverse variance weighted	2	0.000866063	0.00345868	0.802276	-0.00591296	0.00764508
asparagine	Inverse variance weighted	3	0.00127253	0.00523472	0.807932	-0.00898752	0.0115326
pregnenetriol sulfate*	Wald ratio	1	0.00276998	0.0115127	0.809864	-0.019795	0.0253349
1-palmitoyl-2-oleoyl-GPI (16:0/18:1)*	Inverse variance weighted	3	0.0048005	0.0200044	0.810352	-0.0344082	0.0440092
glycochenodeoxycholate 3-sulfate	Inverse variance weighted	3	0.00277803	0.0123771	0.822408	-0.0214811	0.0270372
isobutyrylcarnitine (C4)	Inverse variance weighted	4	0.00294991	0.0133973	0.825725	-0.0233087	0.0292086
X-25422	Inverse variance weighted	2	-0.00100792	0.00459854	0.826508	-0.0100211	0.00800521
X-23654	Inverse variance weighted	2	-0.00101916	0.00472571	0.829251	-0.0102815	0.00824322
decadienedioic acid (C10:2-DC)**	Inverse variance weighted	3	0.00213977	0.0100803	0.831895	-0.0176176	0.0218972
dihomo-linoleoylcarnitine (C20:2)*	Wald ratio	1	-0.000968145	0.00458963	0.832933	-0.00996382	0.00802753
palmitoylcarnitine (C16)	Wald ratio	1	-0.00181698	0.00861365	0.832933	-0.0186997	0.0150658
eicosenoylcarnitine (C20:1)*	Wald ratio	1	-0.00192867	0.00914314	0.832933	-0.0198492	0.0159919
linolenoylcarnitine (C18:3)*	Wald ratio	1	-0.00168186	0.00797309	0.832933	-0.0173091	0.0139454
oleoylcarnitine (C18:1)	Wald ratio	1	-0.00149007	0.00706391	0.832933	-0.0153353	0.0123552
sphingomyelin (d18:1/20:2, d18:2/20:1, d16:1/22:2)*	Inverse variance weighted	3	-0.00383394	0.0184118	0.835048	-0.0399211	0.0322533
N-stearoyl-sphingosine (d18:1/18:0)*	Inverse variance weighted	2	0.00291156	0.0142455	0.838053	-0.0250097	0.0308328
alliin	Wald ratio	1	-0.000704683	0.00345926	0.838581	-0.00748483	0.00607547
X-25109	Wald ratio	1	-0.00126651	0.00625389	0.839514	-0.0135241	0.0109911
4-hydroxyphenylacetoylcarnitine	Inverse variance weighted	2	-0.0066385	0.0348059	0.848738	-0.0748581	0.061581
1-stearoyl-2-oleoyl-GPE (18:0/18:1)	Inverse variance weighted	3	0.00199886	0.0107226	0.852119	-0.0190175	0.0230152
lactosyl-N-palmitoyl-sphingosine (d18:1/16:0)	Inverse variance weighted	2	0.00123208	0.0066333	0.852648	-0.0117692	0.0142333
androsterone sulfate	Inverse variance weighted	4	0.00121311	0.00664136	0.855065	-0.011804	0.0142302
deoxycholic acid 12-sulfate*	Inverse variance weighted	3	-0.000888053	0.00530769	0.867123	-0.0112911	0.00951502
glycine conjugate of C10H12O2*	Inverse variance weighted	2	0.00128146	0.00768184	0.867514	-0.013775	0.0163379
1-stearoyl-2-docosahexaenoyl-GPE (18:0/22:6)*	Wald ratio	1	-0.000723206	0.00436691	0.868463	-0.00928234	0.00783593
1-palmitoyl-2-docosahexaenoyl-GPE (16:0/22:6)*	Wald ratio	1	-0.000535527	0.00323365	0.868463	-0.00687348	0.00580243
X-23739	Wald ratio	1	0.000772719	0.00466609	0.868469	-0.00837282	0.00991826
3-(4-hydroxyphenyl)lactate	Wald ratio	1	0.00133558	0.00839117	0.873539	-0.0151111	0.0177823
dehydroepiandrosterone sulfate (DHEA-S)	Inverse variance weighted	2	0.00211681	0.0135797	0.876128	-0.0244995	0.0287331
N-acetylphenylalanine	Inverse variance weighted	3	-0.00137882	0.00902498	0.878573	-0.0190678	0.0163101
2-hydroxydecanoate	Wald ratio	1	-0.00160617	0.0106292	0.87989	-0.0224395	0.0192271
2-aminobutyrate	Inverse variance weighted	2	-0.0021996	0.0146063	0.880297	-0.030828	0.0264288
sphingomyelin (d18:0/20:0, d16:0/22:0)*	Inverse variance weighted	4	-0.00210101	0.0146911	0.886281	-0.0308956	0.0266936
X-21441	Inverse variance weighted	5	0.000515472	0.00367612	0.888485	-0.00668973	0.00772067
1-oleoyl-2-arachidonoyl-GPE (18:1/20:4)*	Inverse variance weighted	4	0.000667414	0.00541151	0.901844	-0.00993915	0.011274
O-sulfo-L-tyrosine	Wald ratio	1	-0.000976519	0.00811619	0.904232	-0.0168843	0.0149312
1-palmitoyl-2-arachidonoyl-GPE (16:0/20:4)*	Inverse variance weighted	4	0.000587421	0.00491955	0.904954	-0.0090549	0.0102297
gamma-glutamyltyrosine	Inverse variance weighted	2	0.000857621	0.00747208	0.908622	-0.0137877	0.0155029
tyrosine	Inverse variance weighted	2	0.000816537	0.00717328	0.909372	-0.0132431	0.0148762
glycerol 3-phosphate	Wald ratio	1	-0.000666666	0.00591633	0.910282	-0.0122627	0.0109293
choline phosphate	Wald ratio	1	-0.000989202	0.00877868	0.910282	-0.0181954	0.016217
1,2-dipalmitoyl-GPC (16:0/16:0)	Inverse variance weighted	2	0.00215375	0.0195108	0.912102	-0.0360874	0.0403949
flavin adenine dinucleotide (FAD)	Inverse variance weighted	2	0.000627193	0.00575601	0.913232	-0.0106546	0.011909
X-21796	Inverse variance weighted	2	-0.00131413	0.0123048	0.91495	-0.0254316	0.0228034
gluconate	Wald ratio	1	0.000486568	0.00465387	0.916732	-0.00863501	0.00960815
1-(1-enyl-palmitoyl)-2-palmitoleoyl-GPC (P-16:0/16:1)*	Inverse variance weighted	5	0.00241166	0.025176	0.923686	-0.0469333	0.0517566
N-acetylcarnosine	Inverse variance weighted	3	-0.000618685	0.0065167	0.924364	-0.0133914	0.012154
androstenediol (3beta,17beta) disulfate (2)	Inverse variance weighted	2	-0.00817247	0.0865408	0.924764	-0.177792	0.161447
threonine	Inverse variance weighted	3	0.00782464	0.0897568	0.930532	-0.168099	0.183748
X-26054	Inverse variance weighted	4	-0.000588651	0.00772109	0.939229	-0.015722	0.0145447
N6-methyllysine	Inverse variance weighted	2	-0.000515863	0.00701643	0.941391	-0.0142681	0.0132363
erythritol	Wald ratio	1	0.000572214	0.00796388	0.94272	-0.015037	0.0161814
glutarylcarnitine (C5-DC)	Inverse variance weighted	8	-0.0010374	0.0153544	0.946133	-0.0311321	0.0290573
N-acetylputrescine	Inverse variance weighted	2	-0.0015954	0.023653	0.946224	-0.0479553	0.0447646
1-palmitoyl-2-dihomo-linolenoyl-GPC (16:0/20:3n3 or 6)*	Inverse variance weighted	2	0.00227133	0.034252	0.947129	-0.0648625	0.0694052
N-acetylarginine	Inverse variance weighted	3	-0.000385155	0.0061513	0.950074	-0.0124417	0.0116714
1-palmitoyl-2-oleoyl-GPE (16:0/18:1)	Inverse variance weighted	3	-0.000795559	0.0151119	0.958015	-0.0304149	0.0288238
imidazole propionate	Wald ratio	1	0.000508179	0.00967879	0.958127	-0.0184623	0.0194786
orotate	Inverse variance weighted	2	0.000246964	0.00497126	0.960379	-0.0094967	0.00999062
carotene diol (1)	Inverse variance weighted	2	0.000341423	0.00906391	0.969952	-0.0174238	0.0181067
cis-3,4-methyleneheptanoylcarnitine	Inverse variance weighted	3	-0.00101325	0.0295616	0.972657	-0.0589539	0.0569274
glycocholenate sulfate*	Inverse variance weighted	3	-0.000162182	0.00476657	0.972857	-0.00950465	0.00918028
X-11470	Inverse variance weighted	4	-0.000210011	0.00620399	0.972996	-0.0123698	0.0119498
5alpha-androstan-3alpha,17beta-diol monosulfate (1)	Inverse variance weighted	4	0.000153758	0.00577105	0.978744	-0.0111575	0.011465
carotene diol (2)	Inverse variance weighted	2	0.000237628	0.0111571	0.983008	-0.0216303	0.0221056
indoleacetylglutamine	Inverse variance weighted	2	0.00026287	0.0144633	0.985499	-0.0280852	0.028611
1-(1-enyl-palmitoyl)-2-oleoyl-GPE (P-16:0/18:1)*	Wald ratio	1	0.000179578	0.0110653	0.987052	-0.0215085	0.0218676
epiandrosterone sulfate	Inverse variance weighted	3	-7.78e-05	0.00663419	0.99064	-0.0130808	0.0129252
taurolithocholate 3-sulfate	Wald ratio	1	-5.24e-05	0.00766296	0.994542	-0.0150718	0.014967

## Sheet: Table S7
Table S7 All results of metabolome-wide Mendelian randomization for usual walking pace
Metabolites	Method	Nsnp	Beta	SE	P	lo_ci	up_ci
furaneol sulfate	Wald ratio	1	0.031853	0.00526222	1.42e-09	0.0215391	0.042167
X-12714	Wald ratio	1	-0.0343935	0.00583291	3.71e-09	-0.045826	-0.022961
sphingosine 1-phosphate	Wald ratio	1	-0.0482371	0.0132673	0.000277125	-0.074241	-0.0222332
2,3-dihydroxy-5-methylthio-4-pentenoate (DMTPA)*	Wald ratio	1	-0.0487169	0.0135019	0.000308392	-0.0751807	-0.0222532
X-25790	Wald ratio	1	0.0386544	0.0108759	0.000379216	0.0173377	0.0599711
sphinganine-1-phosphate	Wald ratio	1	-0.043203	0.0121961	0.000396548	-0.0671074	-0.0192987
androstenediol (3beta,17beta) monosulfate (2)	Inverse variance weighted	2	-0.0261454	0.00764432	0.000625668	-0.0411282	-0.0111625
5-acetylamino-6-amino-3-methyluracil	Inverse variance weighted	2	-0.0127268	0.00376764	0.000730333	-0.0201114	-0.00534225
X-21285	Wald ratio	1	-0.0260711	0.00793698	0.00102067	-0.0416276	-0.0105146
tiglylcarnitine (C5:1-DC)	Wald ratio	1	0.0333063	0.0102997	0.00122196	0.0131188	0.0534938
3-methyl-2-oxobutyrate	Wald ratio	1	-0.0311779	0.00980788	0.00147856	-0.0504013	-0.0119544
cytidine	Wald ratio	1	-0.0351187	0.0110742	0.00151807	-0.0568242	-0.0134132
4-acetamidobutanoate	Wald ratio	1	-0.0145066	0.00478505	0.00243227	-0.0238853	-0.00512787
5-acetylamino-6-formylamino-3-methyluracil	Wald ratio	1	-0.00559955	0.00185959	0.00260239	-0.00924434	-0.00195475
cys-gly, oxidized	Inverse variance weighted	2	0.00930197	0.00318201	0.00346345	0.00306522	0.0155387
cis-3,4-methyleneheptanoate	Wald ratio	1	0.0326764	0.0114152	0.00420253	0.0103027	0.0550501
S-carboxyethylcysteine	Wald ratio	1	0.0367191	0.0128473	0.00426153	0.0115385	0.0618998
X-12410	Wald ratio	1	-0.0149208	0.00531801	0.00502064	-0.0253441	-0.00449747
galactonate	Wald ratio	1	-0.0323593	0.0118593	0.00636024	-0.0556034	-0.00911512
vanillactate	Wald ratio	1	0.0339391	0.0125829	0.00699152	0.0092767	0.0586016
7-alpha-hydroxy-3-oxo-4-cholestenoate (7-Hoca)	Wald ratio	1	0.031484	0.0120769	0.009135	0.00781326	0.0551547
cysteinylglycine disulfide*	Inverse variance weighted	2	0.0121172	0.00465276	0.00920613	0.00299779	0.0212366
cysteinylglycine	Inverse variance weighted	2	0.012374	0.00475603	0.00927475	0.00305221	0.0216958
N6-carbamoylthreonyladenosine	Wald ratio	1	-0.0353778	0.0136082	0.00932925	-0.0620497	-0.00870578
3-hydroxybutyroylglycine**	Inverse variance weighted	3	-0.00944843	0.00366784	0.00999455	-0.0166374	-0.00225946
N-formylmethionine	Wald ratio	1	-0.0192511	0.00753363	0.010608	-0.034017	-0.00448517
5alpha-androstan-3alpha,17alpha-diol monosulfate	Inverse variance weighted	3	-0.00817809	0.00321704	0.0110183	-0.0144835	-0.0018727
androstenediol (3alpha, 17alpha) monosulfate (3)	Inverse variance weighted	2	-0.00831627	0.00336898	0.0135687	-0.0149195	-0.00171307
oleoyl-linoleoyl-glycerol (18:1/18:2) [2]	Inverse variance weighted	3	0.0168553	0.00698574	0.0158295	0.0031633	0.0305474
androsterone sulfate	Inverse variance weighted	4	-0.00482816	0.00201422	0.0165285	-0.00877604	-0.00088028
prolylglycine	Wald ratio	1	0.0292918	0.0123118	0.0173523	0.00516059	0.053423
N-acetylputrescine	Inverse variance weighted	2	-0.00712222	0.00299998	0.0175924	-0.0130022	-0.00124225
4-hydroxychlorothalonil	Wald ratio	1	0.00908481	0.00384494	0.0181377	0.00154872	0.0166209
3,5-dichloro-2,6-dihydroxybenzoic acid	Wald ratio	1	0.0130367	0.00551747	0.0181377	0.00222241	0.0238509
3-bromo-5-chloro-2,6-dihydroxybenzoic acid*	Wald ratio	1	0.0131406	0.00559432	0.0188284	0.0021757	0.0241054
2-O-methylascorbic acid	Wald ratio	1	0.00670228	0.00287112	0.0195759	0.00107488	0.0123297
glyco-beta-muricholate**	Wald ratio	1	0.00841685	0.00362876	0.0203688	0.00130448	0.0155292
tauro-beta-muricholate	Wald ratio	1	0.00802835	0.00346126	0.0203688	0.00124427	0.0148124
androstenediol (3beta,17beta) monosulfate (1)	Wald ratio	1	-0.0196096	0.00845428	0.0203688	-0.0361799	-0.00303918
androstenediol (3beta,17beta) disulfate (1)	Wald ratio	1	-0.0237076	0.0102211	0.0203688	-0.0437409	-0.00367431
perfluorooctanesulfonate (PFOS)	Wald ratio	1	0.0315362	0.0136121	0.0205158	0.00485649	0.0582159
sulfate of piperine metabolite C18H21NO3 (3)*	Wald ratio	1	0.0257037	0.0110946	0.0205158	0.00395831	0.0474492
sulfate of piperine metabolite C18H21NO3 (1)*	Wald ratio	1	0.0266645	0.0115093	0.0205158	0.00410627	0.0492228
picolinoylglycine	Wald ratio	1	-0.0265304	0.01146	0.0206105	-0.0489919	-0.0040688
5alpha-androstan-3alpha,17beta-diol monosulfate (1)	Inverse variance weighted	4	-0.00503958	0.00217777	0.0206623	-0.009308	-0.000771146
X-21736	Wald ratio	1	0.0309366	0.0134724	0.0216591	0.0045307	0.0573426
picolinate	Inverse variance weighted	3	-0.0118826	0.005188	0.0219986	-0.022051	-0.00171408
epiandrosterone sulfate	Inverse variance weighted	3	-0.00539548	0.00236457	0.0225008	-0.01003	-0.00076093
betaine	Inverse variance weighted	3	0.00894887	0.00392584	0.0226386	0.00125422	0.0166435
N-palmitoylglycine	Inverse variance weighted	2	-0.00805939	0.00355683	0.0234579	-0.0150308	-0.00108801
N-formylanthranilic acid	Inverse variance weighted	2	-0.00575647	0.0025411	0.0234914	-0.010737	-0.000775917
X-23659	Wald ratio	1	-0.0133513	0.00590046	0.023651	-0.0249162	-0.00178637
glutamine conjugate of C7H12O2*	Wald ratio	1	-0.0263386	0.011831	0.0259981	-0.0495273	-0.00314988
X-11849	Wald ratio	1	0.022883	0.0104132	0.0279841	0.00247322	0.0432928
2-hydroxyphenylacetate	Wald ratio	1	0.0178419	0.00814368	0.0284599	0.00188028	0.0338035
5alpha-androstan-3beta,17beta-diol monosulfate (2)	Inverse variance weighted	2	-0.00619473	0.00285631	0.0300989	-0.0117931	-0.00059636
16a-hydroxy DHEA 3-sulfate	Inverse variance weighted	2	0.0064515	0.00298879	0.0308837	0.000593477	0.0123095
X-25109	Wald ratio	1	0.0137877	0.00639824	0.0311677	0.00124718	0.0263283
(N(1) + N(8))-acetylspermidine	Inverse variance weighted	2	-0.0153664	0.00721904	0.0332886	-0.0295157	-0.00121703
5alpha-androstan-3beta,17beta-diol disulfate	Inverse variance weighted	2	-0.00929855	0.00439902	0.0345342	-0.0179206	-0.000676475
2R,3R-dihydroxybutyrate	Inverse variance weighted	3	0.00876241	0.00414794	0.0346459	0.000632449	0.0168924
X-11381	Inverse variance weighted	4	-0.00955227	0.00452768	0.0348798	-0.0184265	-0.000678024
cis-3,4-methyleneheptanoylglycine	Inverse variance weighted	3	-0.00662275	0.00315627	0.03588	-0.012809	-0.000436464
X-24556	Inverse variance weighted	2	-0.0102335	0.00489059	0.0363958	-0.019819	-0.000647892
N-acetyl-beta-alanine	Inverse variance weighted	2	0.00970918	0.00466124	0.0372548	0.000573147	0.0188452
1,3,7-trimethylurate	Wald ratio	1	-0.0209044	0.0100622	0.037753	-0.0406262	-0.00118257
X-21312	Wald ratio	1	-0.0154264	0.00743602	0.0380276	-0.030001	-0.000851847
X-07765	Wald ratio	1	-0.0151955	0.0073247	0.0380276	-0.0295519	-0.000839095
11beta-hydroxyetiocholanolone glucuronide*	Wald ratio	1	-0.0222826	0.010796	0.0390206	-0.0434428	-0.00112246
3-methylglutaconate	Inverse variance weighted	2	-0.00575004	0.00279835	0.0398988	-0.0112348	-0.00026527
X-17357	Inverse variance weighted	3	0.0175439	0.00856965	0.0406375	0.000747354	0.0343404
glycohyocholate	Wald ratio	1	0.023859	0.0117418	0.0421557	0.000845175	0.0468729
arachidoylcarnitine (C20)*	Wald ratio	1	-0.0196691	0.0100111	0.049445	-0.0392907	-4.74e-05
X-18886	Wald ratio	1	0.0241146	0.0124168	0.0521255	-0.000222309	0.0484516
X-12851	Wald ratio	1	-0.024984	0.0129097	0.0529546	-0.050287	0.000318985
propionylglycine	Wald ratio	1	-0.00732707	0.00378955	0.0531755	-0.0147546	0.000100451
isovalerylglycine	Wald ratio	1	-0.0119861	0.00619918	0.0531755	-0.0241365	0.000164324
X-24795	Wald ratio	1	-0.0156615	0.00810008	0.0531755	-0.0315376	0.000214712
X-17325	Wald ratio	1	-0.0135772	0.00702212	0.0531755	-0.0273406	0.000186138
gamma-glutamylglycine	Wald ratio	1	-0.00542996	0.00280837	0.0531755	-0.0109344	7.44e-05
X-17367	Wald ratio	1	-0.0112912	0.00583981	0.0531755	-0.0227373	0.000154798
X-24757	Wald ratio	1	-0.0208448	0.0107809	0.0531755	-0.0419753	0.000285773
cinnamoylglycine	Wald ratio	1	-0.0126253	0.0065298	0.0531755	-0.0254237	0.000173088
4-hydroxyphenylpyruvate	Wald ratio	1	0.0230577	0.011953	0.0537269	-0.00037016	0.0464856
beta-hydroxyisovaleroylcarnitine	Inverse variance weighted	2	-0.015848	0.00834054	0.0574182	-0.0321955	0.000499482
5-methyluridine (ribothymidine)	Inverse variance weighted	2	0.00486114	0.00256295	0.0578677	-0.000162237	0.00988452
4-allylphenol sulfate	Wald ratio	1	-0.0210861	0.0112337	0.0605134	-0.0431042	0.000932016
X-17690	Wald ratio	1	-0.0120365	0.0065332	0.0654233	-0.0248416	0.000768599
N-acetylglycine	Inverse variance weighted	2	-0.00623817	0.00339196	0.0659001	-0.0128864	0.000410079
X-12216	Wald ratio	1	-0.018116	0.00985802	0.066108	-0.0374377	0.00120573
paraxanthine	Wald ratio	1	0.0211715	0.0115207	0.066108	-0.0014091	0.0437521
X-18935	Wald ratio	1	-0.0178754	0.00972711	0.066108	-0.0369405	0.00118972
theobromine	Wald ratio	1	0.0222276	0.0120954	0.066108	-0.00147938	0.0459345
indolin-2-one	Wald ratio	1	0.01407	0.00765636	0.066108	-0.000936447	0.0290765
6-hydroxyindole sulfate	Wald ratio	1	0.0214853	0.0116915	0.066108	-0.00142998	0.0444006
X-21286	Wald ratio	1	0.0172034	0.0093614	0.066108	-0.00114499	0.0355517
N-acetyl-aspartyl-glutamate (NAAG)	Wald ratio	1	0.00408054	0.00222659	0.0668552	-0.000283565	0.00844465
gamma-glutamylglutamate	Wald ratio	1	0.0239575	0.0131158	0.0677582	-0.0017495	0.0496645
4-hydroxyphenylacetylglutamine	Wald ratio	1	-0.0217266	0.0120204	0.0706884	-0.0452867	0.00183343
indoleacetylglutamine	Inverse variance weighted	2	-0.00920806	0.00512313	0.0722798	-0.0192494	0.000833268
X-12100	Inverse variance weighted	3	-0.01124	0.00627985	0.0734772	-0.0235485	0.00106848
2-deoxyuridine	Wald ratio	1	0.00863635	0.00486054	0.0755963	-0.000890308	0.018163
thioproline	Wald ratio	1	-0.0235967	0.0133522	0.0771864	-0.0497671	0.00257364
vanillic acid glycine	Inverse variance weighted	2	-0.0152679	0.00869269	0.0790195	-0.0323055	0.0017698
indolebutyrate	Wald ratio	1	0.0119593	0.0068131	0.0792006	-0.00139434	0.025313
1-(1-enyl-stearoyl)-2-oleoyl-GPE (P-18:0/18:1)	Wald ratio	1	-0.0212111	0.0120853	0.0792404	-0.0448983	0.00247616
phenylacetylglutamate	Wald ratio	1	-0.0135125	0.0077315	0.0805132	-0.0286662	0.00164127
N-acetyltaurine	Inverse variance weighted	2	0.011243	0.00645489	0.081546	-0.00140855	0.0238946
1-palmitoyl-GPC (16:0)	Wald ratio	1	-0.0139354	0.0080323	0.0827547	-0.0296787	0.0018079
5-hydroxylysine	Wald ratio	1	-0.00646934	0.00374784	0.0843197	-0.0138151	0.000876415
trans-2-hexenoylglycine	Inverse variance weighted	2	-0.00839606	0.00490045	0.0866526	-0.0180009	0.00120882
etiocholanolone glucuronide	Inverse variance weighted	4	-0.00546221	0.00321112	0.0889374	-0.011756	0.000831584
3-methoxytyrosine	Inverse variance weighted	5	0.0121308	0.0071721	0.0907621	-0.00192649	0.0261882
2-butenoylglycine	Inverse variance weighted	2	-0.00761197	0.00452053	0.0922074	-0.0164722	0.00124827
3-(4-hydroxyphenyl)lactate	Wald ratio	1	0.014366	0.00854366	0.0926686	-0.00237953	0.0311116
gamma-glutamyltryptophan	Wald ratio	1	0.0187744	0.0111683	0.0927556	-0.00311554	0.0406643
behenoylcarnitine (C22)*	Wald ratio	1	0.0142185	0.00851269	0.0948649	-0.00246634	0.0309034
5-hydroxy-2-methylpyridine sulfate	Wald ratio	1	-0.0196952	0.0119843	0.100297	-0.0431845	0.00379404
glycine	Inverse variance weighted	2	-0.0040566	0.00252053	0.107524	-0.00899684	0.000883639
1,5-anhydroglucitol (1,5-AG)	Inverse variance weighted	3	-0.0145083	0.00916492	0.113415	-0.0324716	0.0034549
N6,N6,N6-trimethyllysine	Inverse variance weighted	3	-0.0135548	0.00862226	0.115934	-0.0304544	0.00334483
3-hydroxyoleoylcarnitine	Wald ratio	1	-0.0167494	0.0106868	0.117046	-0.0376955	0.00419678
3-carboxy-4-methyl-5-propyl-2-furanpropanoate (CMPF)	Wald ratio	1	-0.0195523	0.0125217	0.118414	-0.0440949	0.00499037
X-24531	Wald ratio	1	-0.00999804	0.00640299	0.118414	-0.0225479	0.00255183
3-hydroxyhexanoate	Wald ratio	1	0.0158791	0.0102305	0.120633	-0.00417279	0.0359309
X-11478	Wald ratio	1	0.0118804	0.0076543	0.120633	-0.00312201	0.0268828
X-12822	Wald ratio	1	0.00749356	0.00484904	0.122257	-0.00201055	0.0169977
ferulic acid 4-sulfate	Wald ratio	1	0.00653992	0.00423194	0.122257	-0.00175469	0.0148345
X-12847	Wald ratio	1	0.0142123	0.009204	0.122554	-0.00382755	0.0322521
erythritol	Wald ratio	1	-0.0125226	0.00814992	0.124409	-0.0284964	0.00345125
X-21364	Wald ratio	1	-0.0153947	0.0100762	0.126557	-0.0351441	0.00435474
hexanoylglutamine	Wald ratio	1	0.0061351	0.00402133	0.127099	-0.0017467	0.0140169
metabolonic lactone sulfate	Inverse variance weighted	3	-0.00328385	0.00215357	0.127299	-0.00750485	0.000937148
hydroxy-CMPF*	Wald ratio	1	-0.0176035	0.0116159	0.129653	-0.0403706	0.00516356
homostachydrine*	Inverse variance weighted	2	-0.0093274	0.00616555	0.130324	-0.0214119	0.00275708
1-oleoyl-GPC (18:1)	Wald ratio	1	-0.0140054	0.00929174	0.131736	-0.0322172	0.00420644
glycerophosphorylcholine (GPC)	Wald ratio	1	-0.0175363	0.0116343	0.131736	-0.0403394	0.00526692
argininate*	Inverse variance weighted	2	-0.0613653	0.0408396	0.132943	-0.141411	0.0186802
1-(1-enyl-palmitoyl)-2-oleoyl-GPE (P-16:0/18:1)*	Wald ratio	1	0.0168699	0.0112549	0.1339	-0.00518965	0.0389294
X-24947	Inverse variance weighted	4	-0.00515923	0.00344692	0.134454	-0.0119152	0.00159673
adipoylcarnitine (C6-DC)	Inverse variance weighted	2	0.00797476	0.00535891	0.136716	-0.0025287	0.0184782
4-hydroxyglutamate	Wald ratio	1	-0.0145041	0.0100696	0.149758	-0.0342405	0.00523231
indoleacetate	Wald ratio	1	-0.0192177	0.0133576	0.150232	-0.0453986	0.00696311
X-12839	Wald ratio	1	0.0135597	0.00943226	0.150552	-0.00492755	0.0320469
ribitol	Wald ratio	1	-0.00647528	0.00451095	0.151157	-0.0153167	0.00236618
2-hydroxy-3-methylvalerate	Inverse variance weighted	2	0.0103236	0.00725575	0.154788	-0.00389763	0.0245449
X-12798	Inverse variance weighted	3	-0.00289699	0.00205234	0.15808	-0.00691958	0.00112559
X-15486	Wald ratio	1	0.00979843	0.0069529	0.158759	-0.00382924	0.0234261
serine	Inverse variance weighted	3	-0.00648149	0.00463461	0.161964	-0.0155653	0.00260234
oxalate (ethanedioate)	Wald ratio	1	-0.0166564	0.0119811	0.16446	-0.0401393	0.00682652
myristoylcarnitine (C14)	Wald ratio	1	-0.0152472	0.0110293	0.16684	-0.0368646	0.0063702
homoarginine	Inverse variance weighted	2	0.00516302	0.00374416	0.167909	-0.00217553	0.0125016
beta-citrylglutamate	Inverse variance weighted	2	0.00920738	0.00670063	0.169408	-0.00392584	0.0223406
X-24337	Inverse variance weighted	2	-0.00586096	0.00428109	0.170988	-0.0142519	0.00252996
2-palmitoyl-GPC (16:0)*	Wald ratio	1	-0.0151324	0.0110917	0.172474	-0.0368722	0.00660739
X-21319	Wald ratio	1	0.0145134	0.0106651	0.173569	-0.00639028	0.035417
flavin adenine dinucleotide (FAD)	Inverse variance weighted	2	-0.00575803	0.00424641	0.175107	-0.014081	0.00256493
androstenediol (3beta,17beta) disulfate (2)	Inverse variance weighted	2	-0.0130535	0.00967707	0.177364	-0.0320206	0.00591351
X-25371	Inverse variance weighted	3	-0.00558582	0.00416465	0.17984	-0.0137485	0.00257689
linoleoyl ethanolamide	Wald ratio	1	-0.0093174	0.00699193	0.182665	-0.0230216	0.00438679
oleoyl ethanolamide	Wald ratio	1	-0.00781411	0.00586384	0.182665	-0.0193072	0.00367901
N-oleoyltaurine	Wald ratio	1	-0.00871638	0.00654092	0.182665	-0.0215366	0.00410382
dihomo-linolenoylcarnitine (C20:3n3 or 6)*	Inverse variance weighted	7	-0.00381422	0.00287493	0.184602	-0.00944908	0.00182064
1,2-dipalmitoyl-GPC (16:0/16:0)	Inverse variance weighted	2	-0.0128419	0.00984219	0.191968	-0.0321326	0.00644881
gamma-CEHC glucuronide*	Wald ratio	1	0.0084534	0.00651794	0.194651	-0.00432177	0.0212286
gamma-CEHC	Wald ratio	1	0.00588028	0.00453396	0.194651	-0.00300627	0.0147668
pregnenetriol disulfate*	Wald ratio	1	0.0186736	0.0145118	0.19817	-0.00976959	0.0471168
S-allylcysteine	Wald ratio	1	-0.0142676	0.0110947	0.198447	-0.0360132	0.00747796
hydantoin-5-propionate	Inverse variance weighted	2	0.0107627	0.00837352	0.198679	-0.00564941	0.0271748
X-26109	Inverse variance weighted	3	-0.00267903	0.0020999	0.20203	-0.00679484	0.00143678
1-stearoyl-GPC (18:0)	Inverse variance weighted	2	-0.00914477	0.00730251	0.210469	-0.0234577	0.00516815
phosphate	Inverse variance weighted	2	-0.010874	0.00873902	0.213388	-0.0280025	0.00625448
indole-3-carboxylate	Wald ratio	1	-0.0139002	0.011227	0.215675	-0.0359051	0.00810464
4-oxo-retinoic acid	Wald ratio	1	-0.0144178	0.011645	0.215675	-0.0372421	0.00840642
glucuronide of piperine metabolite C17H21NO3 (5)*	Wald ratio	1	0.00868603	0.00702675	0.216408	-0.00508641	0.0224585
glucuronide of piperine metabolite C17H21NO3 (3)*	Wald ratio	1	0.00913471	0.00738972	0.216408	-0.00534915	0.0236186
glucuronide of piperine metabolite C17H21NO3 (4)*	Wald ratio	1	0.00813613	0.0065819	0.216408	-0.00476439	0.0210366
S-adenosylhomocysteine (SAH)	Wald ratio	1	-0.00901586	0.00740191	0.223207	-0.0235236	0.00549188
cis-3,4-methyleneheptanoylcarnitine	Inverse variance weighted	3	-0.00710934	0.00586626	0.225549	-0.0186072	0.00438853
gamma-glutamyl-alpha-lysine	Wald ratio	1	0.0146807	0.0121206	0.225812	-0.00907568	0.038437
ascorbic acid 2-sulfate	Wald ratio	1	0.0147427	0.0121979	0.226807	-0.00916524	0.0386507
asparagine	Inverse variance weighted	3	0.00334914	0.0027721	0.226985	-0.00208417	0.00878245
X-23739	Wald ratio	1	0.00573141	0.00474855	0.22744	-0.00357575	0.0150386
cystathionine	Wald ratio	1	-0.00849158	0.00704494	0.22807	-0.0222997	0.0053165
X-11795	Wald ratio	1	-0.0098938	0.00820828	0.22807	-0.025982	0.00619442
pregnenetriol sulfate*	Wald ratio	1	0.0141111	0.0117789	0.230916	-0.00897548	0.0371977
4-methylhexanoylglutamine	Wald ratio	1	0.00753295	0.00634073	0.234823	-0.00489487	0.0199608
3-hydroxyhexanoylcarnitine (1)	Inverse variance weighted	2	-0.0119358	0.0100728	0.236038	-0.0316785	0.00780694
methionine sulfone	Inverse variance weighted	5	0.0034694	0.00293412	0.237033	-0.00228147	0.00922028
succinimide	Wald ratio	1	0.0122962	0.0104925	0.241236	-0.0082691	0.0328614
5alpha-androstan-3beta,17alpha-diol disulfate	Inverse variance weighted	3	-0.00842847	0.00721035	0.242427	-0.0225608	0.00570381
X-18913	Wald ratio	1	-0.0114474	0.00987914	0.24656	-0.0308105	0.00791572
5,6-dihydrouridine	Inverse variance weighted	2	-0.0194679	0.0168018	0.246586	-0.0523994	0.0134636
X-13729	Wald ratio	1	0.0134928	0.0116875	0.248311	-0.00941473	0.0364003
caprylate (8:0)	Wald ratio	1	0.0126259	0.0109729	0.249878	-0.00888094	0.0341327
N-acetylglucosamine/N-acetylgalactosamine	Wald ratio	1	0.00656743	0.00572222	0.251089	-0.00464812	0.017783
decadienedioic acid (C10:2-DC)**	Inverse variance weighted	3	-0.00254111	0.00224413	0.257494	-0.00693961	0.00185739
1-(1-enyl-stearoyl)-GPE (P-18:0)*	Inverse variance weighted	2	-0.0088424	0.00781627	0.257937	-0.0241623	0.0064775
S-methylcysteine	Wald ratio	1	-0.00592545	0.00526641	0.26053	-0.0162476	0.00439671
N-oleoylserine	Inverse variance weighted	2	-0.00599271	0.0053442	0.262139	-0.0164673	0.00448191
X-24418	Inverse variance weighted	3	-0.00336804	0.00300756	0.262775	-0.00926285	0.00252678
3-methylglutarylcarnitine (2)	Inverse variance weighted	6	-0.00370362	0.00333641	0.266972	-0.010243	0.00283574
X-14939	Wald ratio	1	-0.00674966	0.00621766	0.277673	-0.0189363	0.00543696
10-undecenoate (11:1n1)	Wald ratio	1	-0.00425214	0.003917	0.277673	-0.0119295	0.00342517
glutamine	Inverse variance weighted	2	-0.00835163	0.00771564	0.279062	-0.0234743	0.00677102
N-acetylcarnosine	Inverse variance weighted	3	-0.00470877	0.00435258	0.279327	-0.0132398	0.00382229
threonine	Inverse variance weighted	3	0.00863116	0.00801136	0.281317	-0.00707111	0.0243334
gluconate	Wald ratio	1	-0.00511625	0.004751	0.281535	-0.0144282	0.00419571
X-24736	Inverse variance weighted	2	0.00383059	0.0035582	0.28168	-0.00314348	0.0108046
glycosyl-N-behenoyl-sphingadienine (d18:2/22:0)*	Inverse variance weighted	2	0.00643327	0.00598412	0.282349	-0.00529561	0.0181622
lactosyl-N-nervonoyl-sphingosine (d18:1/24:1)*	Inverse variance weighted	4	-0.00507162	0.00473382	0.284008	-0.0143499	0.00420667
5-oxoproline	Wald ratio	1	-0.00305212	0.00285214	0.284566	-0.00864231	0.00253806
bilirubin degradation product, C17H20N2O5 (1)**	Wald ratio	1	-0.00377554	0.00353023	0.284851	-0.0106948	0.00314372
xanthurenate	Wald ratio	1	-0.00902101	0.00848593	0.287757	-0.0256534	0.00761141
X-11787	Wald ratio	1	0.00498529	0.00470189	0.28902	-0.0042304	0.014201
1-palmitoyl-2-linoleoyl-GPC (16:0/18:2)	Inverse variance weighted	2	0.00475509	0.00450924	0.291644	-0.00408301	0.0135932
1-(1-enyl-palmitoyl)-2-palmitoleoyl-GPC (P-16:0/16:1)*	Inverse variance weighted	5	0.0033428	0.00318137	0.293377	-0.00289268	0.00957828
guanidinoacetate	Inverse variance weighted	3	0.0111874	0.0106837	0.295033	-0.00975267	0.0321274
cis-4-decenoate (10:1n6)*	Inverse variance weighted	2	0.00272139	0.00261022	0.297138	-0.00239463	0.00783742
sphingomyelin (d18:1/20:2, d18:2/20:1, d16:1/22:2)*	Inverse variance weighted	3	0.00552186	0.00532675	0.299909	-0.00491857	0.0159623
1-methylxanthine	Inverse variance weighted	3	0.0073948	0.00719204	0.30386	-0.0067016	0.0214912
X-24801	Inverse variance weighted	5	-0.00469371	0.00457919	0.30536	-0.0136689	0.00428151
X-25422	Inverse variance weighted	2	-0.00478624	0.00468668	0.30714	-0.0139721	0.00439966
X-19141	Wald ratio	1	0.00179608	0.00178685	0.314815	-0.00170613	0.0052983
cholic acid glucuronide	Wald ratio	1	0.00405263	0.00404787	0.316742	-0.0038812	0.0119865
X-21796	Inverse variance weighted	2	-0.00687578	0.00687636	0.317351	-0.0203534	0.00660188
bilirubin degradation product, C16H18N2O5 (3)**	Wald ratio	1	-0.00240297	0.00241148	0.319021	-0.00712946	0.00232352
bilirubin degradation product, C17H20N2O5 (2)**	Wald ratio	1	-0.00347059	0.00348288	0.319021	-0.010297	0.00335585
bilirubin degradation product, C16H18N2O5 (4)**	Wald ratio	1	-0.00252131	0.00253023	0.319021	-0.00748056	0.00243795
bilirubin degradation product, C16H18N2O5 (2)**	Wald ratio	1	-0.00251605	0.00252496	0.319021	-0.00746498	0.00243287
bilirubin degradation product, C16H18N2O5 (1)**	Wald ratio	1	-0.00244009	0.00244873	0.319021	-0.00723959	0.00235941
bilirubin degradation product, C17H18N2O4 (3)**	Wald ratio	1	-0.00227757	0.00228563	0.319021	-0.0067574	0.00220227
ornithine	Wald ratio	1	-0.0104795	0.0105584	0.32094	-0.031174	0.010215
X-16087	Inverse variance weighted	2	-0.00471713	0.00476788	0.322489	-0.0140622	0.00462791
11beta-hydroxyandrosterone glucuronide	Inverse variance weighted	3	-0.00487869	0.00499027	0.328253	-0.0146596	0.00490225
bilirubin (E,E)*	Inverse variance weighted	2	-0.00219317	0.00224395	0.328385	-0.00659132	0.00220497
1,2-dilinoleoyl-GPE (18:2/18:2)*	Inverse variance weighted	2	0.00499198	0.00513109	0.330608	-0.00506496	0.0150489
margaroylcarnitine (C17)*	Inverse variance weighted	2	-0.00855295	0.0088176	0.332053	-0.0258354	0.00872954
trans-urocanate	Wald ratio	1	-0.00415798	0.00430225	0.333811	-0.0125904	0.00427442
creatine	Inverse variance weighted	2	-0.00816883	0.00856853	0.340411	-0.0249631	0.00862548
dihydroorotate	Inverse variance weighted	5	-0.00340142	0.00358267	0.342412	-0.0104235	0.00362061
N6-methyllysine	Inverse variance weighted	2	0.00214428	0.00226003	0.342729	-0.00228537	0.00657394
N2-acetyl,N6-methyllysine	Inverse variance weighted	2	-0.00100413	0.00106192	0.344364	-0.0030855	0.00107724
1-stearoyl-2-linoleoyl-GPC (18:0/18:2)*	Inverse variance weighted	2	0.00507638	0.00538427	0.345775	-0.0054768	0.0156296
X-15523	Wald ratio	1	-0.0112477	0.0119739	0.34755	-0.0347165	0.0122211
N2-acetyl,N6,N6-dimethyllysine	Inverse variance weighted	2	-0.00102784	0.0010959	0.348301	-0.0031758	0.00112013
X-21607	Inverse variance weighted	4	0.00279303	0.0029946	0.350981	-0.00307639	0.00866245
carnitine	Inverse variance weighted	3	-0.00280488	0.00301229	0.351777	-0.00870897	0.0030992
deoxycholic acid glucuronide	Inverse variance weighted	2	0.00144447	0.0015577	0.353768	-0.00160863	0.00449756
tryptophan betaine	Wald ratio	1	-0.00557342	0.00603465	0.35571	-0.0174013	0.00625448
myo-inositol	Wald ratio	1	-0.0125525	0.0136337	0.357208	-0.0392746	0.0141695
S-1-pyrroline-5-carboxylate	Wald ratio	1	0.00966185	0.0105258	0.35866	-0.0109687	0.0302924
[truncated: 393 more rows]

## Sheet: Table S8
Table S8 Results of 95 metabolome-wide Mendelian randomization identified known metabolites
[truncated: 158 more rows]

[truncated: 11 more sheets: Table S9, Table S10, Table S11, Table S12, Table S13, Table S14, Table S15, Table S16, Table S17, Table S18, Table S19]
